# Supplementary material for: Integrating single-cell and bulk RNA sequencing to predict prognosis and immunotherapy response in prostate cancer
Source: Sci Rep. 2023 Sep 20;13:15597. doi: 10.1038/s41598-023-42858-9 (PMC10511553; doi:10.1038/s41598-023-42858-9)
Supplement: Supplementary file 2 — Supplementary Table S1. [file 41598_2023_42858_MOESM2_ESM.xlsx]

## Sheet: S1
gene	p_val	avg_log2FC	pct.1	pct.2	p_val_adj	cluster	gene
HIGD1B	1.38837e-187	2.69659	0.866	0.185	3.23392e-183	0	HIGD1B
RGS5	3.04557e-182	1.9563	0.978	0.772	7.09404e-178	0	RGS5
SPARC	6.83661e-143	1.76803	0.934	0.653	1.59245e-138	0	SPARC
NDUFA4L2	4.70871e-142	2.00929	0.89	0.436	1.0968e-137	0	NDUFA4L2
ARHGDIB	8.87436e-115	1.94928	0.644	0.14	2.0671e-110	0	ARHGDIB
COX4I2	5.27817e-103	1.89542	0.724	0.258	1.22944e-98	0	COX4I2
CPE	5.40365e-99	1.39147	0.857	0.57	1.25867e-94	0	CPE
GUCY1A2	4.47779e-94	1.72621	0.515	0.059	1.04301e-89	0	GUCY1A2
PLXDC1	5.92335e-77	1.43896	0.439	0.047	1.37973e-72	0	PLXDC1
SEPT11	1.24292e-75	1.50179	0.633	0.242	2.89513e-71	0	SEPT11
THY1	4.91393e-71	1.81118	0.5	0.108	1.1446e-66	0	THY1
ADGRF5	9.25966e-68	1.22257	0.393	0.04	2.15685e-63	0	ADGRF5
CCDC102B	1.13487e-67	1.3737	0.399	0.043	2.64344e-63	0	CCDC102B
COL4A2	4.13602e-60	1.39577	0.709	0.462	9.63404e-56	0	COL4A2
TESC	1.36379e-56	1.45374	0.506	0.184	3.17667e-52	0	TESC
PDGFRB	1.89207e-54	1.12274	0.803	0.531	4.4072e-50	0	PDGFRB
LHFP	1.10999e-53	1.14826	0.742	0.517	2.58549e-49	0	LHFP
FRMD3	1.57992e-53	1.20905	0.353	0.054	3.68012e-49	0	FRMD3
TXNIP	2.13133e-51	1.19181	0.762	0.515	4.9645e-47	0	TXNIP
FXYD6	1.08823e-50	1.06628	0.462	0.131	2.53482e-46	0	FXYD6
COL4A1	1.70321e-50	1.35276	0.665	0.426	3.96728e-46	0	COL4A1
CYGB	3.3491e-49	1.32485	0.32	0.042	7.80106e-45	0	CYGB
NID1	9.24659e-48	1.05912	0.468	0.162	2.15381e-43	0	NID1
PAG1	9.34126e-48	1.00964	0.358	0.065	2.17586e-43	0	PAG1
MYO1B	1.61964e-47	1.1578	0.496	0.191	3.77262e-43	0	MYO1B
GJC1	1.18974e-46	1.05297	0.534	0.217	2.77127e-42	0	GJC1
SEPT4	1.68533e-44	1.12082	0.428	0.147	3.92564e-40	0	SEPT4
FAM162B	4.29845e-44	1.10375	0.43	0.139	1.00124e-39	0	FAM162B
APOE	1.73824e-43	0.951519	0.585	0.264	4.04888e-39	0	APOE
CAMK2N1	1.81326e-43	1.09305	0.552	0.279	4.22362e-39	0	CAMK2N1
IFITM1	3.53536e-43	0.919372	0.54	0.217	8.23492e-39	0	IFITM1
NOTCH3	1.02841e-41	0.819191	0.791	0.591	2.39546e-37	0	NOTCH3
PHLDA1	8.98322e-39	0.78107	0.761	0.513	2.09246e-34	0	PHLDA1
EPAS1	1.32301e-37	0.89855	0.674	0.443	3.08168e-33	0	EPAS1
RBP1	4.34151e-36	0.996149	0.365	0.114	1.01127e-31	0	RBP1
C20orf27	5.15548e-36	1.03739	0.352	0.11	1.20087e-31	0	C20orf27
CCND1	4.23137e-35	1.24578	0.54	0.321	9.85613e-31	0	CCND1
NDRG2	5.076e-35	0.940953	0.561	0.314	1.18235e-30	0	NDRG2
ISYNA1	1.10972e-34	0.97614	0.563	0.311	2.58486e-30	0	ISYNA1
ITGA1	2.2503e-34	1.03659	0.442	0.204	5.24162e-30	0	ITGA1
DLC1	3.93219e-34	0.950337	0.433	0.189	9.15924e-30	0	DLC1
PGF	1.01034e-33	0.969337	0.558	0.328	2.35337e-29	0	PGF
MEG3	7.3175e-33	1.07958	0.493	0.221	1.70446e-28	0	MEG3
WFDC1	1.13647e-32	1.1642	0.535	0.315	2.64718e-28	0	WFDC1
GJA4	2.00606e-32	0.830437	0.637	0.39	4.67271e-28	0	GJA4
EPHX1	4.64619e-31	0.848407	0.433	0.189	1.08224e-26	0	EPHX1
HOPX	4.91877e-31	1.21687	0.552	0.343	1.14573e-26	0	HOPX
GNG11	6.92158e-30	0.811508	0.467	0.231	1.61224e-25	0	GNG11
ADAP2	1.91172e-29	0.858028	0.301	0.091	4.45297e-25	0	ADAP2
ITM2C	1.82443e-28	0.822623	0.5	0.287	4.24964e-24	0	ITM2C
NREP	1.00987e-25	0.745849	0.378	0.162	2.3523e-21	0	NREP
SLC2A3	1.27639e-25	0.884151	0.528	0.309	2.9731e-21	0	SLC2A3
ISG15	7.62391e-25	1.01581	0.509	0.305	1.77584e-20	0	ISG15
RASD1	1.5781e-24	0.973093	0.429	0.221	3.67586e-20	0	RASD1
RGS16	8.21582e-24	1.02448	0.486	0.281	1.91371e-19	0	RGS16
TPPP3	1.0964e-23	0.552736	0.584	0.37	2.55384e-19	0	TPPP3
PCOLCE	3.40488e-22	0.553762	0.505	0.282	7.93098e-18	0	PCOLCE
LGALS3BP	6.16844e-21	0.655531	0.443	0.242	1.43681e-16	0	LGALS3BP
PLN	3.3522e-165	2.50502	0.902	0.247	7.80827e-161	1	PLN
RERGL	1.24723e-161	2.49489	0.81	0.15	2.90516e-157	1	RERGL
MYH11	4.00403e-149	2.1479	0.981	0.526	9.3266e-145	1	MYH11
CNN1	2.65325e-105	1.58132	0.672	0.138	6.18021e-101	1	CNN1
NET1	1.0545e-92	1.62534	0.696	0.21	2.45624e-88	1	NET1
SORBS2	3.13311e-77	1.60877	0.66	0.212	7.29795e-73	1	SORBS2
MFAP4	2.43071e-75	1.48816	0.569	0.136	5.66185e-71	1	MFAP4
FHL1	5.52189e-74	1.57739	0.672	0.235	1.28621e-69	1	FHL1
ITGA8	4.62945e-67	1.11738	0.459	0.093	1.07834e-62	1	ITGA8
BCAM	2.94724e-66	1.19594	0.817	0.417	6.86502e-62	1	BCAM
NDUFA4	1.80389e-65	1.10721	0.895	0.531	4.20179e-61	1	NDUFA4
LTBP1	2.19785e-65	1.18885	0.653	0.215	5.11945e-61	1	LTBP1
FIBIN	2.24591e-65	1.19484	0.384	0.06	5.2314e-61	1	FIBIN
SOD3	2.84818e-65	1.09912	0.911	0.603	6.63426e-61	1	SOD3
C12orf75	2.63814e-64	1.4794	0.482	0.113	6.14502e-60	1	C12orf75
PCP4	3.59227e-64	1.78074	0.513	0.132	8.36746e-60	1	PCP4
CLU	5.17682e-63	1.63866	0.539	0.15	1.20584e-58	1	CLU
ACTG2	9.84797e-61	1.54658	0.436	0.093	2.29389e-56	1	ACTG2
LMOD1	2.86245e-59	1.2072	0.681	0.281	6.6675e-55	1	LMOD1
ACTA2	4.47078e-56	0.965497	0.979	0.759	1.04138e-51	1	ACTA2
SPEG	7.76622e-56	0.901615	0.321	0.047	1.80899e-51	1	SPEG
NTRK2	1.2914e-55	1.20018	0.611	0.224	3.00807e-51	1	NTRK2
FLNA	6.78918e-53	1.16868	0.834	0.528	1.5814e-48	1	FLNA
CASQ2	1.72125e-52	0.812865	0.309	0.046	4.00932e-48	1	CASQ2
KCNAB1	2.82909e-52	0.903886	0.33	0.056	6.58979e-48	1	KCNAB1
SBSPON	7.64917e-52	0.894797	0.328	0.056	1.78172e-47	1	SBSPON
SELM	5.34809e-49	0.969998	0.902	0.671	1.24573e-44	1	SELM
MT1X	1.89853e-47	0.956576	0.845	0.514	4.42225e-43	1	MT1X
RCAN2	3.49077e-47	0.957859	0.712	0.343	8.13105e-43	1	RCAN2
SNCG	2.36066e-45	1.10506	0.389	0.098	5.49868e-41	1	SNCG
CSRP1	7.6077e-45	1.05391	0.63	0.269	1.77206e-40	1	CSRP1
SLC38A1	7.6685e-45	0.804492	0.396	0.1	1.78622e-40	1	SLC38A1
CRIP2	8.69878e-45	0.964688	0.808	0.52	2.02621e-40	1	CRIP2
AKAP1	2.71134e-43	0.931907	0.487	0.162	6.31551e-39	1	AKAP1
PHLDA2	3.06492e-42	1.12815	0.705	0.385	7.13911e-38	1	PHLDA2
NTRK3	2.31564e-40	0.718571	0.368	0.095	5.39382e-36	1	NTRK3
CRIP1	5.58604e-40	1.01668	0.885	0.662	1.30116e-35	1	CRIP1
CRYAB	1.72524e-39	1.03249	0.705	0.377	4.01859e-35	1	CRYAB
PDLIM3	1.62293e-37	0.892348	0.534	0.215	3.7803e-33	1	PDLIM3
C10orf10	2.69214e-36	1.03267	0.459	0.167	6.27079e-32	1	C10orf10
NRIP2	2.06585e-35	0.927676	0.391	0.127	4.81199e-31	1	NRIP2
GADD45G	2.30185e-35	1.26186	0.429	0.15	5.36171e-31	1	GADD45G
NUDT4	8.56763e-35	0.807273	0.768	0.493	1.99566e-30	1	NUDT4
KCNMB1	8.68271e-35	0.718568	0.398	0.13	2.02246e-30	1	KCNMB1
BTG2	1.68825e-31	1.11724	0.756	0.536	3.93245e-27	1	BTG2
PRKCDBP	3.75865e-31	0.866491	0.754	0.512	8.75502e-27	1	PRKCDBP
LBH	4.89086e-31	0.749612	0.745	0.456	1.13923e-26	1	LBH
MSMB	4.96903e-31	0.915009	0.429	0.161	1.15744e-26	1	MSMB
PPP1R12B	1.16534e-30	0.82226	0.557	0.276	2.71443e-26	1	PPP1R12B
PLP2	1.93772e-30	0.759531	0.513	0.235	4.51353e-26	1	PLP2
FAM129A	4.99413e-30	0.762362	0.478	0.208	1.16328e-25	1	FAM129A
PPP1CB	6.41217e-30	0.747722	0.792	0.54	1.49359e-25	1	PPP1CB
LPP	2.57341e-28	0.784682	0.74	0.517	5.99424e-24	1	LPP
SYNM	3.63297e-28	0.716111	0.452	0.19	8.46228e-24	1	SYNM
MXI1	5.67241e-28	0.643302	0.447	0.183	1.32127e-23	1	MXI1
CKB	3.80951e-27	0.854824	0.478	0.213	8.87349e-23	1	CKB
RAMP1	4.94307e-27	0.619474	0.499	0.223	1.15139e-22	1	RAMP1
CCDC107	6.86116e-27	0.753377	0.576	0.304	1.59817e-22	1	CCDC107
DACT3	7.96891e-27	0.60609	0.309	0.099	1.8562e-22	1	DACT3
PGM5	1.40077e-25	0.560073	0.311	0.101	3.2628e-21	1	PGM5
CEBPB	1.54113e-25	0.684492	0.806	0.562	3.58976e-21	1	CEBPB
CRIM1	1.85772e-25	0.742968	0.447	0.198	4.32719e-21	1	CRIM1
KLF2	1.90569e-25	0.908649	0.604	0.363	4.43892e-21	1	KLF2
ID2	2.1765e-25	0.91485	0.593	0.332	5.06973e-21	1	ID2
NFIB	2.35299e-25	0.652428	0.581	0.301	5.48081e-21	1	NFIB
SLC25A4	4.98343e-25	0.63205	0.499	0.231	1.16079e-20	1	SLC25A4
HSPB6	8.44329e-25	0.684289	0.344	0.128	1.9667e-20	1	HSPB6
CAMK2G	1.07856e-24	0.640983	0.356	0.133	2.5123e-20	1	CAMK2G
EDIL3	1.82238e-24	0.617017	0.307	0.104	4.24487e-20	1	EDIL3
CCDC3	1.8468e-24	0.646259	0.356	0.136	4.30174e-20	1	CCDC3
NRGN	3.08529e-24	0.678489	0.37	0.147	7.18657e-20	1	NRGN
DMPK	1.62987e-23	0.547762	0.314	0.11	3.79646e-19	1	DMPK
WDR1	1.78512e-23	0.680662	0.525	0.286	4.15807e-19	1	WDR1
MSRB3	2.0833e-23	0.581587	0.6	0.331	4.85264e-19	1	MSRB3
WTIP	4.2344e-23	0.554465	0.302	0.102	9.86319e-19	1	WTIP
TIPARP	8.70755e-23	0.723815	0.492	0.246	2.02825e-18	1	TIPARP
MT1E	1.14814e-22	0.637723	0.871	0.659	2.67437e-18	1	MT1E
S100A4	1.33258e-22	0.914115	0.691	0.477	3.10397e-18	1	S100A4
ZBTB16	2.79002e-22	0.644722	0.761	0.546	6.4988e-18	1	ZBTB16
ZFYVE21	3.75317e-22	0.619977	0.422	0.194	8.74225e-18	1	ZFYVE21
SORT1	3.96173e-22	0.59408	0.391	0.17	9.22805e-18	1	SORT1
MRPL33	5.53007e-22	0.665117	0.646	0.409	1.28812e-17	1	MRPL33
ANAPC16	2.20547e-21	0.621467	0.747	0.521	5.13719e-17	1	ANAPC16
PPP1R12A	2.34962e-21	0.586233	0.754	0.523	5.47296e-17	1	PPP1R12A
MAFB	3.88382e-21	0.732437	0.487	0.252	9.04658e-17	1	MAFB
ACTN1	5.44771e-21	0.643229	0.616	0.383	1.26893e-16	1	ACTN1
RSL24D1	1.50861e-20	0.606076	0.684	0.452	3.514e-16	1	RSL24D1
FILIP1	3.76225e-20	0.678621	0.593	0.335	8.7634e-16	1	FILIP1
MCAM	4.99747e-20	0.617358	0.749	0.542	1.16406e-15	1	MCAM
MAP3K7CL	2.68203e-19	0.723197	0.382	0.177	6.24725e-15	1	MAP3K7CL
AC013461.1	2.69367e-19	0.614163	0.712	0.505	6.27437e-15	1	AC013461.1
FRZB	2.97643e-19	0.615107	0.794	0.594	6.93301e-15	1	FRZB
MTHFD2	3.79271e-19	0.588636	0.66	0.42	8.83435e-15	1	MTHFD2
C1QTNF1	9.55301e-19	0.578669	0.583	0.346	2.22518e-14	1	C1QTNF1
CARMN	1.22772e-18	0.689891	0.541	0.312	2.85973e-14	1	CARMN
IRS2	1.59543e-18	0.6481	0.445	0.224	3.71623e-14	1	IRS2
NFKBIZ	4.92411e-18	0.70502	0.443	0.24	1.14697e-13	1	NFKBIZ
FXYD1	5.67297e-18	0.521581	0.672	0.432	1.32141e-13	1	FXYD1
ID4	3.93102e-17	0.656869	0.489	0.283	9.15652e-13	1	ID4
SVIL	5.28913e-16	0.552005	0.466	0.259	1.232e-11	1	SVIL
TOB2	5.3224e-15	0.511215	0.527	0.327	1.23975e-10	1	TOB2
OAT	1.14243e-14	0.538654	0.539	0.334	2.66106e-10	1	OAT
SFRP2	1.68576e-161	3.58467	0.457	0.001	3.92663e-157	2	SFRP2
PTGDS	1.27812e-152	5.46735	0.462	0.006	2.97713e-148	2	PTGDS
CFD	3.99237e-117	4.3077	0.423	0.016	9.29943e-113	2	CFD
APOD	1.10619e-97	4.02163	0.564	0.073	2.57665e-93	2	APOD
FBLN2	2.83052e-95	1.66447	0.312	0.006	6.59313e-91	2	FBLN2
MMP2	2.58736e-92	2.26652	0.457	0.044	6.02673e-88	2	MMP2
FBLN1	1.00558e-85	3.43379	0.564	0.102	2.34231e-81	2	FBLN1
SFRP4	1.35617e-85	3.28709	0.325	0.014	3.15893e-81	2	SFRP4
EPSTI1	2.07547e-82	2.83711	0.47	0.061	4.83438e-78	2	EPSTI1
S100A10	2.81886e-80	2.2007	0.513	0.077	6.56598e-76	2	S100A10
VCAN	3.50246e-76	2.15923	0.346	0.025	8.15827e-72	2	VCAN
SERPINF1	1.00719e-70	2.27588	0.547	0.112	2.34606e-66	2	SERPINF1
TSHZ2	2.30443e-66	1.4289	0.368	0.038	5.36772e-62	2	TSHZ2
ISLR	5.98738e-59	1.78245	0.432	0.074	1.39464e-54	2	ISLR
LTBP4	3.43449e-56	2.08634	0.47	0.098	7.99997e-52	2	LTBP4
SDF4	3.66247e-53	2.65363	0.662	0.243	8.531e-49	2	SDF4
IL32	7.80019e-51	1.1539	0.342	0.047	1.8169e-46	2	IL32
LUM	1.2182e-49	3.31256	0.462	0.116	2.83756e-45	2	LUM
MXRA8	8.04976e-49	1.63333	0.427	0.092	1.87503e-44	2	MXRA8
CTSK	1.88165e-43	1.64014	0.38	0.08	4.38293e-39	2	CTSK
DCN	2.3929e-40	2.58368	0.709	0.4	5.57378e-36	2	DCN
S100A13	4.80982e-38	1.42691	0.491	0.155	1.12035e-33	2	S100A13
DAB2	4.58151e-36	0.909917	0.312	0.06	1.06717e-31	2	DAB2
C1S	4.69904e-36	1.76939	0.551	0.221	1.09455e-31	2	C1S
CD74	1.93385e-31	2.01208	0.38	0.112	4.50452e-27	2	CD74
RARRES2	1.77266e-28	1.48058	0.662	0.396	4.12907e-24	2	RARRES2
SBDS	9.59109e-28	3.07837	0.731	0.486	2.23405e-23	2	SBDS
C1R	1.51922e-26	1.57936	0.56	0.269	3.53871e-22	2	C1R
EMP1	3.88408e-25	1.30048	0.457	0.181	9.04719e-21	2	EMP1
CCDC80	1.42539e-23	2.15568	0.513	0.251	3.32016e-19	2	CCDC80
LRP1	1.98057e-20	1.08704	0.419	0.179	4.61335e-16	2	LRP1
FBN1	2.64434e-20	0.956977	0.308	0.099	6.15946e-16	2	FBN1
NDRG1	9.526e-20	0.844377	0.333	0.113	2.21889e-15	2	NDRG1
CTGF	2.47011e-19	1.43987	0.453	0.208	5.75364e-15	2	CTGF
IGFBP6	2.69265e-18	1.83052	0.598	0.38	6.272e-14	2	IGFBP6
NBEAL1	3.01154e-15	1.26824	0.658	0.45	7.01479e-11	2	NBEAL1
LY6E	6.88955e-14	0.885497	0.474	0.263	1.60478e-09	2	LY6E
PNP	2.86298e-116	1.70192	0.691	0.056	6.66875e-112	3	PNP
CREM	9.82524e-92	3.04741	0.935	0.223	2.28859e-87	3	CREM
ELL2	2.82038e-84	1.87132	0.805	0.137	6.56952e-80	3	ELL2
NR4A3	7.35806e-84	2.34248	0.789	0.138	1.71391e-79	3	NR4A3
GABARAPL1	6.47356e-81	1.98974	0.837	0.165	1.50789e-76	3	GABARAPL1
ZNF331	5.45014e-80	2.55335	0.943	0.247	1.2695e-75	3	ZNF331
INHBA	4.46196e-78	2.63893	0.659	0.094	1.03932e-73	3	INHBA
THBS1	4.85532e-74	2.35199	0.862	0.205	1.13095e-69	3	THBS1
LDLR	2.16478e-72	1.65599	0.675	0.104	5.04243e-68	3	LDLR
C11orf96	1.45883e-70	2.92905	1	0.629	3.39804e-66	3	C11orf96
THBD	3.0488e-66	1.64401	0.472	0.048	7.10156e-62	3	THBD
CDKN1A	6.98774e-66	2.39064	1	0.526	1.62765e-61	3	CDKN1A
IL6	2.31983e-65	2.57542	0.61	0.093	5.40359e-61	3	IL6
KDM6B	5.19485e-65	2.093	0.862	0.24	1.21004e-60	3	KDM6B
NFIL3	1.6388e-64	1.43338	0.683	0.121	3.81725e-60	3	NFIL3
VPS37B	1.91694e-64	1.3078	0.545	0.07	4.46513e-60	3	VPS37B
USP36	1.23285e-62	1.65764	0.626	0.106	2.87168e-58	3	USP36
IL6R	4.45334e-62	1.17173	0.447	0.045	1.03732e-57	3	IL6R
KLHL21	1.30297e-60	1.35012	0.528	0.071	3.03501e-56	3	KLHL21
GLIS3	2.08114e-60	1.09296	0.39	0.034	4.8476e-56	3	GLIS3
YBX3	2.89722e-60	2.04715	0.976	0.563	6.7485e-56	3	YBX3
TRIB1	3.25559e-60	1.79907	0.699	0.142	7.58325e-56	3	TRIB1
TNFRSF12A	1.63311e-58	1.64248	0.667	0.129	3.804e-54	3	TNFRSF12A
HSPB8	5.78847e-58	1.74942	0.715	0.153	1.34831e-53	3	HSPB8
MAFF	9.44468e-58	1.74138	0.935	0.315	2.19995e-53	3	MAFF
GPRC5A	1.51106e-54	1.49899	0.504	0.073	3.51971e-50	3	GPRC5A
LDHA	2.49075e-54	2.02988	0.967	0.527	5.80171e-50	3	LDHA
ETS2	1.99144e-53	1.65815	0.821	0.238	4.63867e-49	3	ETS2
CHD1	1.04815e-52	1.71085	0.732	0.188	2.44145e-48	3	CHD1
DNAJB9	2.88992e-52	1.55497	0.805	0.215	6.73148e-48	3	DNAJB9
MIDN	3.89318e-51	1.83173	0.935	0.409	9.06839e-47	3	MIDN
HOMER1	1.55791e-50	1.38604	0.488	0.074	3.62883e-46	3	HOMER1
PDK4	8.23882e-50	2.55686	0.878	0.366	1.91907e-45	3	PDK4
NAMPT	1.35155e-49	1.82719	0.837	0.274	3.14818e-45	3	NAMPT
GEM	8.20554e-49	2.03128	0.829	0.289	1.91132e-44	3	GEM
CRISPLD2	2.81084e-48	1.75979	0.984	0.582	6.5473e-44	3	CRISPLD2
FOSL1	3.65763e-47	0.898038	0.341	0.033	8.51973e-43	3	FOSL1
FOXC1	5.16426e-47	1.40773	0.707	0.184	1.20291e-42	3	FOXC1
ATP1B3	2.97086e-45	2.13965	0.854	0.368	6.92002e-41	3	ATP1B3
LMNA	7.39482e-45	1.9818	0.976	0.717	1.72248e-40	3	LMNA
SPHK1	1.22141e-44	0.889605	0.382	0.048	2.84503e-40	3	SPHK1
GCLM	1.41969e-44	1.22508	0.504	0.086	3.30689e-40	3	GCLM
FOSL2	1.91093e-44	1.45473	0.805	0.273	4.45114e-40	3	FOSL2
MAT2A	1.92621e-43	1.83698	0.894	0.396	4.48673e-39	3	MAT2A
ADAMTS4	1.96674e-42	1.97594	0.805	0.282	4.58113e-38	3	ADAMTS4
ODC1	2.35705e-42	1.30911	0.732	0.213	5.49027e-38	3	ODC1
C12orf751	5.4374e-42	1.27778	0.675	0.167	1.26653e-37	3	C12orf75
PTP4A1	1.44897e-41	1.26633	0.642	0.162	3.37509e-37	3	PTP4A1
KCTD20	1.3939e-40	1.233	0.504	0.103	3.24681e-36	3	KCTD20
CTSL	1.91082e-40	1.52288	0.837	0.321	4.45087e-36	3	CTSL
MAPKAPK2	2.07688e-40	1.18048	0.545	0.117	4.83767e-36	3	MAPKAPK2
SDC4	2.32791e-40	0.98243	0.366	0.049	5.4224e-36	3	SDC4
CSRNP1	4.36731e-40	1.3632	0.805	0.28	1.01728e-35	3	CSRNP1
PIM1	5.33238e-40	0.970254	0.431	0.07	1.24207e-35	3	PIM1
EFNA1	5.90035e-40	0.945065	0.439	0.073	1.37437e-35	3	EFNA1
TM4SF1	9.43249e-40	2.11241	0.691	0.205	2.19711e-35	3	TM4SF1
LINC00205	2.44271e-39	1.15015	0.431	0.072	5.6898e-35	3	LINC00205
DDX21	5.32397e-39	1.44503	0.846	0.337	1.24011e-34	3	DDX21
SAMD4A	8.68373e-37	0.704337	0.341	0.047	2.0227e-32	3	SAMD4A
CCNH	2.85712e-36	1.15491	0.569	0.135	6.65508e-32	3	CCNH
EIF4A3	5.70026e-36	1.52271	0.797	0.306	1.32776e-31	3	EIF4A3
PHLDA21	6.15409e-36	1.41617	0.919	0.428	1.43347e-31	3	PHLDA2
LITAF	9.00148e-36	1.63567	0.886	0.447	2.09671e-31	3	LITAF
MSMB1	1.11313e-35	1.00119	0.691	0.19	2.59282e-31	3	MSMB
NAF1	2.45302e-35	0.944049	0.382	0.062	5.71383e-31	3	NAF1
LRRFIP1	3.82786e-35	1.42748	0.821	0.351	8.91623e-31	3	LRRFIP1
PLEKHO1	2.50616e-34	1.21721	0.488	0.108	5.8376e-30	3	PLEKHO1
ADAMTS9	9.36061e-34	1.42927	0.577	0.155	2.18037e-29	3	ADAMTS9
MAP2K3	1.37838e-33	1.23709	0.463	0.101	3.21065e-29	3	MAP2K3
ARC	1.66731e-33	1.96216	0.447	0.097	3.88367e-29	3	ARC
NUDT41	1.95099e-32	1.33538	0.927	0.532	4.54445e-28	3	NUDT4
PNRC1	2.10799e-32	1.25962	0.967	0.7	4.91014e-28	3	PNRC1
ARID5B	3.50582e-32	1.32798	0.951	0.639	8.1661e-28	3	ARID5B
GADD45B	7.32106e-32	1.43562	0.984	0.746	1.7053e-27	3	GADD45B
FOXC2	8.1036e-32	1.08542	0.496	0.117	1.88757e-27	3	FOXC2
TCEB1	9.45283e-32	1.55616	0.813	0.413	2.20185e-27	3	TCEB1
MIR22HG	1.74792e-31	1.04041	0.634	0.19	4.07143e-27	3	MIR22HG
SBSPON1	2.92795e-31	0.741779	0.463	0.096	6.82007e-27	3	SBSPON
C1orf132	5.22097e-31	1.17551	0.585	0.168	1.21612e-26	3	C1orf132
EGR3	5.76753e-31	1.28661	0.602	0.18	1.34343e-26	3	EGR3
UPP1	1.38508e-30	0.747431	0.317	0.048	3.22626e-26	3	UPP1
MCL1	2.21395e-30	1.34994	0.935	0.565	5.15695e-26	3	MCL1
COQ10B	3.07081e-30	0.930623	0.561	0.153	7.15284e-26	3	COQ10B
LBH1	9.42269e-30	1.42567	0.902	0.497	2.19483e-25	3	LBH
MYH111	1.88703e-29	1.11247	0.984	0.609	4.39545e-25	3	MYH11
PLAUR	2.34215e-29	0.823195	0.423	0.088	5.45557e-25	3	PLAUR
CHSY1	5.33585e-29	1.12432	0.52	0.141	1.24288e-24	3	CHSY1
SYNM1	5.80138e-29	1.1054	0.675	0.222	1.35132e-24	3	SYNM
HES4	9.26543e-29	1.42866	0.87	0.496	2.1582e-24	3	HES4
CDV3	2.15016e-28	1.04677	0.553	0.163	5.00837e-24	3	CDV3
HIPK2	3.51465e-28	1.03061	0.52	0.143	8.18668e-24	3	HIPK2
XBP1	4.18541e-28	1.23874	0.772	0.336	9.74907e-24	3	XBP1
CTC-444N24.11	4.51902e-28	1.13742	0.537	0.149	1.05261e-23	3	CTC-444N24.11
SLC9A3R1	5.11828e-28	0.794988	0.366	0.073	1.1922e-23	3	SLC9A3R1
CPEB4	6.69763e-28	0.801536	0.528	0.137	1.56008e-23	3	CPEB4
BHLHE40	9.35946e-28	0.948272	0.642	0.211	2.1801e-23	3	BHLHE40
ATF6	9.43439e-28	0.830311	0.439	0.101	2.19755e-23	3	ATF6
RCAN1	6.5102e-27	1.15106	0.374	0.079	1.51642e-22	3	RCAN1
CNN11	8.91726e-27	0.972242	0.683	0.236	2.0771e-22	3	CNN1
HRH2	1.18204e-26	1.05167	0.431	0.105	2.75332e-22	3	HRH2
TSC22D1	5.244e-26	1.34292	0.959	0.758	1.22149e-21	3	TSC22D1
NR4A2	5.50131e-26	0.957145	0.837	0.361	1.28142e-21	3	NR4A2
CCL2	6.51765e-26	2.32969	0.561	0.19	1.51816e-21	3	CCL2
TUBA1C	7.62386e-26	1.11833	0.602	0.208	1.77583e-21	3	TUBA1C
NOLC1	9.05238e-26	1.01597	0.537	0.16	2.10857e-21	3	NOLC1
ADAMTS1	1.45016e-25	1.25564	0.87	0.482	3.37786e-21	3	ADAMTS1
MFAP41	1.85764e-25	0.777751	0.667	0.208	4.32699e-21	3	MFAP4
CSDC2	2.15166e-25	0.775175	0.366	0.079	5.01185e-21	3	CSDC2
NTRK21	3.04997e-25	0.931542	0.74	0.285	7.10431e-21	3	NTRK2
ZNF503	3.32459e-25	0.991141	0.593	0.196	7.74398e-21	3	ZNF503
FGFR1	3.47191e-25	1.10067	0.634	0.23	8.08713e-21	3	FGFR1
IRS21	4.26177e-25	0.937521	0.675	0.248	9.92693e-21	3	IRS2
TUBB6	4.98233e-25	0.950309	0.537	0.17	1.16053e-20	3	TUBB6
NR4A1	5.14365e-25	0.962257	0.992	0.706	1.19811e-20	3	NR4A1
SFPQ	8.41763e-25	1.06028	0.846	0.444	1.96072e-20	3	SFPQ
ITPRIP	2.52319e-24	0.699564	0.35	0.074	5.87726e-20	3	ITPRIP
SKIL	4.65271e-24	0.712852	0.455	0.12	1.08376e-19	3	SKIL
DNTTIP2	5.91255e-24	0.929922	0.512	0.155	1.37721e-19	3	DNTTIP2
TNIP2	8.9825e-24	0.710733	0.39	0.093	2.09229e-19	3	TNIP2
H2AFZ	9.0692e-24	1.1648	0.886	0.62	2.11249e-19	3	H2AFZ
PCP41	1.04641e-23	1.22938	0.585	0.197	2.43739e-19	3	PCP4
JUND	1.39114e-23	1.00635	0.943	0.607	3.24037e-19	3	JUND
AMD1	2.93167e-23	0.854248	0.78	0.335	6.82875e-19	3	AMD1
BCAM1	4.93687e-23	1.04573	0.87	0.487	1.14995e-18	3	BCAM
CSNK1D	5.9669e-23	0.82302	0.545	0.177	1.38987e-18	3	CSNK1D
CYCS	7.1262e-23	1.14531	0.886	0.555	1.65991e-18	3	CYCS
PLPP3	7.3354e-23	1.27052	0.78	0.372	1.70863e-18	3	PLPP3
TIPARP1	7.54124e-23	0.94248	0.691	0.276	1.75658e-18	3	TIPARP
ZNF263	1.24167e-22	0.767695	0.309	0.063	2.89223e-18	3	ZNF263
EIF4A1	1.71865e-22	1.0608	0.902	0.566	4.00325e-18	3	EIF4A1
RAB21	2.89263e-22	0.841136	0.585	0.206	6.73781e-18	3	RAB21
ITGA81	3.80775e-22	0.836062	0.512	0.156	8.86938e-18	3	ITGA8
RAB20	5.57187e-22	0.648946	0.333	0.073	1.29786e-17	3	RAB20
NNMT	1.23577e-21	1.33313	0.577	0.219	2.87848e-17	3	NNMT
NOP16	1.7722e-21	0.719749	0.317	0.069	4.12799e-17	3	NOP16
MT1A	2.09746e-21	1.79704	0.634	0.265	4.88562e-17	3	MT1A
SLC25A41	3.52855e-21	0.987705	0.65	0.269	8.21905e-17	3	SLC25A4
SORT11	4.71214e-21	0.838026	0.569	0.197	1.0976e-16	3	SORT1
SLC39A14	5.22026e-21	0.692351	0.333	0.076	1.21596e-16	3	SLC39A14
MT1X1	6.44559e-21	1.57024	0.935	0.568	1.50137e-16	3	MT1X
ANKRD37	9.00722e-21	0.780903	0.447	0.131	2.09805e-16	3	ANKRD37
MKNK2	1.03109e-20	0.854526	0.577	0.212	2.40171e-16	3	MKNK2
TNFRSF10D	1.29611e-20	0.507809	0.341	0.078	3.01902e-16	3	TNFRSF10D
PLN1	1.45287e-20	0.648824	0.862	0.37	3.38417e-16	3	PLN
TPM4	1.45802e-20	0.858058	0.927	0.535	3.39618e-16	3	TPM4
SORBS1	2.14759e-20	0.533304	0.366	0.089	5.00237e-16	3	SORBS1
UBR1	2.19605e-20	0.833481	0.39	0.105	5.11525e-16	3	UBR1
CLU1	6.4527e-20	0.68828	0.618	0.216	1.50303e-15	3	CLU
LMCD1	6.77313e-20	1.18932	0.39	0.114	1.57767e-15	3	LMCD1
PTGIR	7.76942e-20	1.13459	0.431	0.138	1.80973e-15	3	PTGIR
AAED1	9.85426e-20	0.716099	0.472	0.149	2.29535e-15	3	AAED1
GADD45A	1.07142e-19	1.02239	0.675	0.318	2.49566e-15	3	GADD45A
NDUFS2	1.47636e-19	1.04924	0.626	0.273	3.43889e-15	3	NDUFS2
SLC25A44	1.77137e-19	1.08403	0.366	0.102	4.12604e-15	3	SLC25A44
HNRNPU	2.1111e-19	0.966049	0.813	0.464	4.91739e-15	3	HNRNPU
UGCG	2.16433e-19	0.861304	0.61	0.246	5.04138e-15	3	UGCG
NUP98	2.38985e-19	0.593354	0.333	0.082	5.56668e-15	3	NUP98
SERTAD1	3.03009e-19	0.908958	0.862	0.494	7.05799e-15	3	SERTAD1
KLF9	3.05876e-19	0.906712	0.886	0.498	7.12477e-15	3	KLF9
SELK	3.26307e-19	0.816416	0.878	0.532	7.60067e-15	3	SELK
SLC25A33	4.19284e-19	0.629659	0.463	0.146	9.76638e-15	3	SLC25A33
JOSD1	4.47071e-19	0.721552	0.358	0.096	1.04136e-14	3	JOSD1
AGO2	5.60628e-19	0.729018	0.537	0.19	1.30587e-14	3	AGO2
FAM107B	8.15459e-19	0.706787	0.488	0.159	1.89945e-14	3	FAM107B
GLIPR1	1.02081e-18	0.961679	0.358	0.098	2.37777e-14	3	GLIPR1
ANGPTL4	1.2307e-18	1.15295	0.333	0.087	2.86667e-14	3	ANGPTL4
ISG20L2	1.51155e-18	0.610621	0.382	0.107	3.52085e-14	3	ISG20L2
GLA	2.28582e-18	1.08107	0.431	0.138	5.32436e-14	3	GLA
MYC	3.11536e-18	0.988654	0.732	0.349	7.25661e-14	3	MYC
GLUL	3.53563e-18	1.00176	0.748	0.428	8.23555e-14	3	GLUL
OSMR	3.68481e-18	0.616163	0.309	0.075	8.58304e-14	3	OSMR
EIF3J	5.09987e-18	0.815585	0.683	0.308	1.18791e-13	3	EIF3J
MAP1LC3B	5.68586e-18	0.888211	0.74	0.363	1.32441e-13	3	MAP1LC3B
REL	5.69264e-18	0.950457	0.48	0.172	1.32599e-13	3	REL
IER3	6.15966e-18	1.16878	0.618	0.269	1.43477e-13	3	IER3
RNF152	6.54241e-18	0.831457	0.602	0.237	1.52392e-13	3	RNF152
EIF4E	9.23657e-18	1.03765	0.561	0.228	2.15147e-13	3	EIF4E
PGAP1	9.9807e-18	1.09454	0.301	0.076	2.3248e-13	3	PGAP1
UGDH	1.09061e-17	0.848018	0.398	0.124	2.54035e-13	3	UGDH
MAP3K7CL1	1.25614e-17	0.768246	0.545	0.202	2.92593e-13	3	MAP3K7CL
CEBPB1	1.30876e-17	0.770414	0.919	0.598	3.04849e-13	3	CEBPB
KLF4	1.32318e-17	1.00798	0.724	0.351	3.08209e-13	3	KLF4
VMP1	1.6035e-17	1.14203	0.821	0.466	3.73504e-13	3	VMP1
CCDC1071	2.00361e-17	0.899123	0.683	0.346	4.66701e-13	3	CCDC107
PNO1	3.30546e-17	0.668687	0.301	0.076	7.6994e-13	3	PNO1
LTBP11	4.78307e-17	0.676734	0.683	0.293	1.11412e-12	3	LTBP1
AKAP11	6.0794e-17	0.667943	0.561	0.216	1.41607e-12	3	AKAP1
VAPA	1.00878e-16	0.714535	0.87	0.514	2.34975e-12	3	VAPA
MXI11	1.08382e-16	0.760086	0.553	0.224	2.52455e-12	3	MXI1
PPP1CB1	1.32624e-16	0.791652	0.943	0.575	3.08922e-12	3	PPP1CB
HNRNPA0	1.56685e-16	0.822852	0.789	0.441	3.64967e-12	3	HNRNPA0
TGM2	2.59798e-16	0.764986	0.374	0.117	6.05148e-12	3	TGM2
GRPEL1	2.63099e-16	0.646607	0.374	0.114	6.12837e-12	3	GRPEL1
NFE2L2	3.66807e-16	0.718451	0.675	0.321	8.54403e-12	3	NFE2L2
JMJD1C	5.26236e-16	0.880424	0.602	0.266	1.22576e-11	3	JMJD1C
WBP11	6.46482e-16	0.52757	0.447	0.15	1.50585e-11	3	WBP11
UBE2D3	7.74708e-16	0.710464	0.846	0.497	1.80453e-11	3	UBE2D3
KIAA0040	7.79308e-16	1.18369	0.691	0.37	1.81524e-11	3	KIAA0040
CCDC71L	8.65119e-16	0.790994	0.309	0.086	2.01512e-11	3	CCDC71L
PITPNB	1.28784e-15	0.657277	0.496	0.189	2.99976e-11	3	PITPNB
EMP11	1.33488e-15	0.929069	0.504	0.196	3.10934e-11	3	EMP1
RPS21	1.36149e-15	0.597792	0.992	0.785	3.17131e-11	3	RPS21
GPATCH4	1.45287e-15	0.741645	0.447	0.163	3.38418e-11	3	GPATCH4
YWHAG	1.52889e-15	0.693479	0.626	0.28	3.56123e-11	3	YWHAG
PPP1R15B	1.58227e-15	0.720595	0.35	0.109	3.68558e-11	3	PPP1R15B
KLF11	1.64246e-15	0.501529	0.35	0.103	3.82579e-11	3	KLF11
MIR4435-2HG	1.67679e-15	0.959683	0.545	0.23	3.90575e-11	3	MIR4435-2HG
NBEAL11	1.94416e-15	0.649468	0.813	0.453	4.52852e-11	3	NBEAL1
TOB21	3.06881e-15	0.795251	0.691	0.352	7.14818e-11	3	TOB2
RYBP	3.18359e-15	0.729214	0.488	0.189	7.41553e-11	3	RYBP
ZBTB161	3.62632e-15	0.722665	0.911	0.574	8.44679e-11	3	ZBTB16
ARL5B	3.78103e-15	0.558231	0.366	0.114	8.80715e-11	3	ARL5B
ZC3HAV1	4.04218e-15	0.895617	0.528	0.218	9.41545e-11	3	ZC3HAV1
CHMP1B	4.35488e-15	1.0649	0.553	0.245	1.01438e-10	3	CHMP1B
IDI1	4.75459e-15	0.843001	0.447	0.167	1.10749e-10	3	IDI1
APOLD1	5.09569e-15	1.30332	0.626	0.317	1.18694e-10	3	APOLD1
TWSG1	5.19381e-15	0.59105	0.569	0.241	1.20979e-10	3	TWSG1
SOD31	6.12211e-15	0.822989	0.911	0.659	1.42602e-10	3	SOD3
LRRC8A	6.6555e-15	0.714597	0.407	0.142	1.55027e-10	3	LRRC8A
PSMD12	7.25171e-15	0.609175	0.447	0.163	1.68914e-10	3	PSMD12
ADRA2A	7.99503e-15	0.930533	0.431	0.161	1.86228e-10	3	ADRA2A
SNCG1	8.44512e-15	0.679014	0.423	0.149	1.96712e-10	3	SNCG
ATXN7	9.51549e-15	0.526795	0.341	0.103	2.21644e-10	3	ATXN7
ATF4	9.82562e-15	0.796358	0.886	0.615	2.28868e-10	3	ATF4
ESYT2	1.04942e-14	0.511076	0.374	0.121	2.44443e-10	3	ESYT2
PTP4A3	1.12374e-14	0.719263	0.805	0.447	2.61753e-10	3	PTP4A3
ID41	1.27784e-14	0.88881	0.65	0.309	2.97647e-10	3	ID4
ETF1	1.8592e-14	0.724988	0.407	0.149	4.33063e-10	3	ETF1
BCL6	1.96381e-14	0.686195	0.537	0.219	4.57431e-10	3	BCL6
RANBP2	2.44905e-14	0.622972	0.407	0.144	5.70457e-10	3	RANBP2
UBE2D1	2.5426e-14	0.613105	0.463	0.176	5.92247e-10	3	UBE2D1
SLC38A11	2.89293e-14	0.53104	0.431	0.152	6.7385e-10	3	SLC38A1
ERRFI1	5.52996e-14	0.55716	0.415	0.149	1.28809e-09	3	ERRFI1
CLIP1	9.2631e-14	0.748301	0.423	0.16	2.15766e-09	3	CLIP1
FHL11	9.34649e-14	0.660502	0.667	0.315	2.17708e-09	3	FHL1
TGIF1	1.03505e-13	0.743927	0.35	0.116	2.41095e-09	3	TGIF1
SYAP1	1.04038e-13	0.677354	0.48	0.194	2.42336e-09	3	SYAP1
FAM177A1	1.33422e-13	0.705864	0.569	0.261	3.1078e-09	3	FAM177A1
TSC22D2	1.72422e-13	0.541013	0.423	0.158	4.01622e-09	3	TSC22D2
PLSCR1	2.06095e-13	0.538092	0.407	0.146	4.80056e-09	3	PLSCR1
AXL	3.80564e-13	0.910923	0.618	0.327	8.86447e-09	3	AXL
INSIG1	4.0623e-13	0.724194	0.333	0.112	9.46232e-09	3	INSIG1
DYNLL2	4.39017e-13	0.598808	0.407	0.149	1.0226e-08	3	DYNLL2
MSN	8.53464e-13	0.655762	0.618	0.306	1.98797e-08	3	MSN
ARID5A	8.8273e-13	0.729058	0.496	0.216	2.05614e-08	3	ARID5A
VASN	8.83907e-13	0.675494	0.545	0.248	2.05888e-08	3	VASN
BCL7B	9.15778e-13	0.515944	0.407	0.152	2.13312e-08	3	BCL7B
CSRP11	9.81221e-13	0.642506	0.65	0.334	2.28556e-08	3	CSRP1
NTRK31	1.08285e-12	0.572011	0.39	0.144	2.52228e-08	3	NTRK3
IRF2BP2	1.11027e-12	0.64866	0.602	0.3	2.58614e-08	3	IRF2BP2
ST3GAL1	1.14316e-12	0.613688	0.333	0.111	2.66276e-08	3	ST3GAL1
TMED5	1.2246e-12	0.561775	0.309	0.098	2.85245e-08	3	TMED5
LPP1	1.39624e-12	0.613173	0.846	0.55	3.25227e-08	3	LPP
CSNK1A1	2.94655e-12	0.706951	0.707	0.407	6.8634e-08	3	CSNK1A1
TOP1	2.9753e-12	0.555837	0.691	0.358	6.93036e-08	3	TOP1
ARRDC3	3.14184e-12	0.528052	0.325	0.109	7.31828e-08	3	ARRDC3
CCNL1	3.2605e-12	0.61991	0.854	0.532	7.59468e-08	3	CCNL1
ARPC1A	3.4138e-12	0.58846	0.764	0.437	7.95176e-08	3	ARPC1A
PDLIM31	3.71058e-12	0.605111	0.569	0.271	8.64306e-08	3	PDLIM3
AKAP12	3.75368e-12	1.31661	0.667	0.415	8.74344e-08	3	AKAP12
HNRNPAB	4.04605e-12	0.537895	0.634	0.308	9.42447e-08	3	HNRNPAB
HERPUD1	4.25322e-12	0.605418	0.805	0.462	9.90702e-08	3	HERPUD1
BCAS2	5.05473e-12	0.642594	0.439	0.184	1.1774e-07	3	BCAS2
ARIH1	6.32649e-12	0.597151	0.553	0.256	1.47363e-07	3	ARIH1
PNPLA8	6.3983e-12	0.62664	0.398	0.155	1.49036e-07	3	PNPLA8
BTBD7	7.53337e-12	0.627326	0.366	0.135	1.75475e-07	3	BTBD7
DDX3X	9.08836e-12	0.712104	0.732	0.434	2.11695e-07	3	DDX3X
TMEM38B	1.05745e-11	0.659359	0.504	0.227	2.46312e-07	3	TMEM38B
OAT1	1.23096e-11	0.616829	0.675	0.361	2.86727e-07	3	OAT
STRAP	1.25735e-11	0.605208	0.577	0.277	2.92876e-07	3	STRAP
CTA-29F11.1	1.275e-11	0.623702	0.407	0.16	2.96985e-07	3	CTA-29F11.1
RBM7	1.64354e-11	0.584299	0.366	0.141	3.82829e-07	3	RBM7
C16orf72	2.12406e-11	0.608627	0.463	0.207	4.94756e-07	3	C16orf72
LINC00152	2.18964e-11	1.082	0.561	0.311	5.10034e-07	3	LINC00152
TUBB2A	2.73742e-11	0.645168	0.447	0.194	6.37627e-07	3	TUBB2A
RASSF1	2.90986e-11	0.616546	0.341	0.124	6.77794e-07	3	RASSF1
SLC3A2	4.01862e-11	0.622854	0.496	0.233	9.36056e-07	3	SLC3A2
RAB5A	4.22383e-11	0.589153	0.423	0.181	9.83857e-07	3	RAB5A
EIF1AX	4.38292e-11	0.62048	0.74	0.462	1.02091e-06	3	EIF1AX
CDC42SE1	5.32821e-11	0.568854	0.366	0.142	1.2411e-06	3	CDC42SE1
CEBPZ	6.15638e-11	0.610709	0.439	0.189	1.43401e-06	3	CEBPZ
RAP1A	7.68071e-11	0.589273	0.545	0.279	1.78907e-06	3	RAP1A
IGFBP4	8.51866e-11	0.628376	0.837	0.548	1.98425e-06	3	IGFBP4
MORF4L2	9.24186e-11	0.55577	0.74	0.445	2.15271e-06	3	MORF4L2
SNAI2	1.47187e-10	0.733949	0.35	0.136	3.42842e-06	3	SNAI2
SQSTM1	1.87283e-10	0.603024	0.756	0.464	4.36238e-06	3	SQSTM1
HEXIM1	2.10664e-10	0.572308	0.789	0.49	4.907e-06	3	HEXIM1
YWHAZ	2.52047e-10	0.600191	0.829	0.561	5.87092e-06	3	YWHAZ
RSL24D11	2.67269e-10	0.576404	0.797	0.486	6.22549e-06	3	RSL24D1
OPA3	3.2926e-10	0.594959	0.382	0.159	7.66945e-06	3	OPA3
TUBB4B	6.26012e-10	0.759971	0.772	0.506	1.45817e-05	3	TUBB4B
SAFB2	8.68091e-10	0.532105	0.48	0.23	2.02204e-05	3	SAFB2
RASL11A	8.95056e-10	0.617653	0.447	0.204	2.08486e-05	3	RASL11A
DDX3Y	9.62627e-10	0.533087	0.431	0.195	2.24225e-05	3	DDX3Y
WSB1	1.11208e-09	0.63115	0.764	0.502	2.59036e-05	3	WSB1
AC013461.11	1.60705e-09	0.623823	0.813	0.535	3.74331e-05	3	AC013461.1
LMO4	3.33904e-09	0.673658	0.699	0.437	7.77763e-05	3	LMO4
GJA41	4.02077e-09	0.672717	0.789	0.509	9.36557e-05	3	GJA4
HSPA9	4.58971e-09	0.54341	0.52	0.267	0.000106908	3	HSPA9
ZBTB38	5.68312e-09	0.699901	0.602	0.349	0.000132377	3	ZBTB38
ATG101	9.75082e-09	0.577446	0.374	0.171	0.000227126	3	ATG101
MAPRE1	1.03797e-08	0.538683	0.463	0.236	0.000241774	3	MAPRE1
VDAC1	2.0139e-08	0.558246	0.537	0.29	0.000469098	3	VDAC1
IPO7	3.17183e-08	0.567776	0.374	0.173	0.000738813	3	IPO7
FADS3	8.29931e-08	0.533786	0.447	0.227	0.00193316	3	FADS3
TNFRSF1A	8.44508e-08	0.55411	0.48	0.252	0.00196711	3	TNFRSF1A
C1QTNF11	9.87456e-08	0.517706	0.65	0.385	0.00230008	3	C1QTNF1
UBE2S	1.34939e-07	0.505197	0.585	0.334	0.00314312	3	UBE2S
H1FX	1.90393e-07	0.546494	0.545	0.312	0.00443483	3	H1FX
SRRM2	5.55818e-07	0.509568	0.805	0.602	0.0129467	3	SRRM2
WBP5	1.72554e-06	0.547428	0.667	0.462	0.0401929	3	WBP5
