# Supplementary material for: Integrating single-cell and bulk RNA sequencing to predict prognosis and immunotherapy response in prostate cancer
Source: Sci Rep. 2023 Sep 20;13:15597. doi: 10.1038/s41598-023-42858-9 (PMC10511553; doi:10.1038/s41598-023-42858-9)
Supplement: Supplementary file 3 — Supplementary Table S2. [file 41598_2023_42858_MOESM3_ESM.xlsx]

## Sheet: Sheet1
Cluster	ID	Description	pvalue	Count
0	GO:0048844	artery morphogenesis	7.08155e-05	4
0	GO:0007263	nitric oxide mediated signal transduction	7.2226e-05	3
0	GO:0035023	regulation of Rho protein signal transduction	0.000107878	4
1	GO:0003012	muscle system process	3.05902e-08	14
1	GO:0006936	muscle contraction	1.0406e-07	12
1	GO:0042692	muscle cell differentiation	5.3588e-07	12
1	GO:0045598	regulation of fat cell differentiation	6.49456e-06	7
1	GO:0030239	myofibril assembly	1.79973e-05	5
1	GO:0055002	striated muscle cell development	1.9331e-05	5
1	GO:0045444	fat cell differentiation	2.14087e-05	8
1	GO:0045600	positive regulation of fat cell differentiation	2.37979e-05	5
1	GO:0060537	muscle tissue development	3.21862e-05	10
1	GO:0055001	muscle cell development	3.54712e-05	7
1	GO:0051146	striated muscle cell differentiation	7.8125e-05	8
1	GO:0060644	mammary gland epithelial cell differentiation	8.08691e-05	3
1	GO:0010001	glial cell differentiation	0.00010534	7
1	GO:1904062	regulation of cation transmembrane transport	0.00010802	9
1	GO:1901379	regulation of potassium ion transmembrane transport	0.000109982	5
1	GO:0030099	myeloid cell differentiation	0.000137982	9
1	GO:0010959	regulation of metal ion transport	0.000184129	9
1	GO:0043266	regulation of potassium ion transport	0.000213458	5
1	GO:0048732	gland development	0.000250776	9
1	GO:0010927	cellular component assembly involved in morphogenesis	0.00026066	5
1	GO:0031032	actomyosin structure organization	0.000430445	6
1	GO:0043270	positive regulation of ion transport	0.000459547	7
1	GO:0048710	regulation of astrocyte differentiation	0.000468418	3
1	GO:0045685	regulation of glial cell differentiation	0.000474548	4
1	GO:0042063	gliogenesis	0.000696397	7
1	GO:0038179	neurotrophin signaling pathway	0.000721287	3
2	GO:0030198	extracellular matrix organization	9.31224e-08	8
2	GO:0043062	extracellular structure organization	9.53954e-08	8
2	GO:0045229	external encapsulating structure organization	1.00085e-07	8
2	GO:0010810	regulation of cell-substrate adhesion	2.99456e-06	6
2	GO:2000146	negative regulation of cell motility	5.47002e-06	7
2	GO:0040013	negative regulation of locomotion	9.83281e-06	7
2	GO:0090092	regulation of transmembrane receptor protein serine/threonine kinase signaling pathway	1.38211e-05	6
2	GO:2000050	regulation of non-canonical Wnt signaling pathway	1.46833e-05	3
2	GO:0030178	negative regulation of Wnt signaling pathway	1.61928e-05	5
2	GO:0090287	regulation of cellular response to growth factor stimulus	3.27564e-05	6
2	GO:0030336	negative regulation of cell migration	5.26283e-05	6
2	GO:0031589	cell-substrate adhesion	5.34274e-05	6
2	GO:0007178	transmembrane receptor protein serine/threonine kinase signaling pathway	7.25893e-05	6
2	GO:0010811	positive regulation of cell-substrate adhesion	8.1406e-05	4
2	GO:0090090	negative regulation of canonical Wnt signaling pathway	0.000129775	4
2	GO:0014012	peripheral nervous system axon regeneration	0.000148483	2
2	GO:1900024	regulation of substrate adhesion-dependent cell spreading	0.000194425	3
2	GO:0022617	extracellular matrix disassembly	0.000204052	3
2	GO:0045785	positive regulation of cell adhesion	0.000235889	6
2	GO:0010642	negative regulation of platelet-derived growth factor receptor signaling pathway	0.000256473	2
2	GO:0045576	mast cell activation	0.000256832	3
2	GO:0035567	non-canonical Wnt signaling pathway	0.000317727	3
2	GO:0030111	regulation of Wnt signaling pathway	0.000360749	5
2	GO:2000095	regulation of Wnt signaling pathway, planar cell polarity pathway	0.0003932	2
2	GO:0045807	positive regulation of endocytosis	0.0007384	3
2	GO:0050900	leukocyte migration	0.000778484	5
2	GO:0010769	regulation of cell morphogenesis involved in differentiation	0.000831442	3
2	GO:0010640	regulation of platelet-derived growth factor receptor signaling pathway	0.000895989	2
2	GO:0002274	myeloid leukocyte activation	0.000929563	4
2	GO:0030595	leukocyte chemotaxis	0.000974011	4
2	GO:0001503	ossification	0.00108909	5
2	GO:0030510	regulation of BMP signaling pathway	0.00112479	3
2	GO:0034446	substrate adhesion-dependent cell spreading	0.00112479	3
2	GO:0021782	glial cell development	0.00130911	3
2	GO:0060828	regulation of canonical Wnt signaling pathway	0.00130945	4
2	GO:1902230	negative regulation of intrinsic apoptotic signaling pathway in response to DNA damage	0.00140235	2
2	GO:0090288	negative regulation of cellular response to growth factor stimulus	0.00140798	3
2	GO:0016055	Wnt signaling pathway	0.00142776	5
2	GO:0198738	cell-cell signaling by wnt	0.00145562	5
2	GO:0060390	regulation of SMAD protein signal transduction	0.00149732	2
2	GO:0071560	cellular response to transforming growth factor beta stimulus	0.00152487	4
2	GO:0002443	leukocyte mediated immunity	0.00152703	5
2	GO:0001516	prostaglandin biosynthetic process	0.00159529	2
2	GO:0046457	prostanoid biosynthetic process	0.00159529	2
2	GO:0071559	response to transforming growth factor beta	0.00165225	4
2	GO:0006956	complement activation	0.00185007	3
3	GO:2001233	regulation of apoptotic signaling pathway	5.76298e-08	22
3	GO:0097193	intrinsic apoptotic signaling pathway	1.37124e-07	19
3	GO:0048511	rhythmic process	1.68734e-07	19
3	GO:0045444	fat cell differentiation	1.80963e-07	17
3	GO:0007623	circadian rhythm	7.04721e-07	15
3	GO:0097191	extrinsic apoptotic signaling pathway	1.58909e-06	15
3	GO:2001242	regulation of intrinsic apoptotic signaling pathway	2.09202e-06	13
3	GO:0045598	regulation of fat cell differentiation	2.31952e-06	12
3	GO:0031668	cellular response to extracellular stimulus	2.38727e-06	16
3	GO:0071496	cellular response to external stimulus	2.56707e-06	18
3	GO:2001234	negative regulation of apoptotic signaling pathway	2.59176e-06	15
3	GO:0031331	positive regulation of cellular catabolic process	8.37101e-06	20
3	GO:0032922	circadian regulation of gene expression	1.10273e-05	8
3	GO:0045600	positive regulation of fat cell differentiation	1.22459e-05	8
3	GO:0032496	response to lipopolysaccharide	1.59092e-05	17
3	GO:0022612	gland morphogenesis	1.68569e-05	10
3	GO:0071375	cellular response to peptide hormone stimulus	1.69821e-05	16
3	GO:0001667	ameboidal-type cell migration	1.88265e-05	21
3	GO:0034620	cellular response to unfolded protein	1.98016e-05	9
3	GO:2001243	negative regulation of intrinsic apoptotic signaling pathway	2.14565e-05	9
3	GO:2001236	regulation of extrinsic apoptotic signaling pathway	2.31679e-05	11
3	GO:0043542	endothelial cell migration	2.45164e-05	15
3	GO:0002237	response to molecule of bacterial origin	3.41571e-05	17
3	GO:0035966	response to topologically incorrect protein	3.69233e-05	11
3	GO:0044342	type B pancreatic cell proliferation	4.54934e-05	5
3	GO:0031669	cellular response to nutrient levels	4.97408e-05	13
3	GO:1901653	cellular response to peptide	5.31538e-05	17
3	GO:0006986	response to unfolded protein	5.47619e-05	10
3	GO:1990090	cellular response to nerve growth factor stimulus	6.16763e-05	6
3	GO:0006984	ER-nucleus signaling pathway	6.98189e-05	6
3	GO:0009267	cellular response to starvation	7.05217e-05	11
3	GO:0043434	response to peptide hormone	7.31577e-05	18
3	GO:0061469	regulation of type B pancreatic cell proliferation	7.87347e-05	4
3	GO:1990089	response to nerve growth factor	7.87966e-05	6
3	GO:0045765	regulation of angiogenesis	8.22449e-05	16
3	GO:0035967	cellular response to topologically incorrect protein	8.38448e-05	9
3	GO:0001503	ossification	9.28519e-05	18
3	GO:0061082	myeloid leukocyte cytokine production	9.9504e-05	6
3	GO:1901342	regulation of vasculature development	0.000100292	16
3	GO:0000082	G1/S transition of mitotic cell cycle	0.000110862	13
3	GO:0001707	mesoderm formation	0.000122262	7
3	GO:0035924	cellular response to vascular endothelial growth factor stimulus	0.000122262	7
3	GO:0051770	positive regulation of nitric-oxide synthase biosynthetic process	0.000129277	4
3	GO:2000811	negative regulation of anoikis	0.000129277	4
3	GO:0042060	wound healing	0.000134912	18
3	GO:0010631	epithelial cell migration	0.000142531	16
3	GO:0048333	mesodermal cell differentiation	0.00014389	5
3	GO:0048332	mesoderm morphogenesis	0.000144787	7
3	GO:0090132	epithelium migration	0.000156454	16
3	GO:0030968	endoplasmic reticulum unfolded protein response	0.000157248	7
3	GO:0036003	positive regulation of transcription from RNA polymerase II promoter in response to stress	0.000161822	4
3	GO:0090130	tissue migration	0.000182305	16
3	GO:0007369	gastrulation	0.000192601	11
3	GO:0071230	cellular response to amino acid stimulus	0.000199929	7
3	GO:0010906	regulation of glucose metabolic process	0.000212125	8
3	GO:0042326	negative regulation of phosphorylation	0.000224707	16
3	GO:0048008	platelet-derived growth factor receptor signaling pathway	0.000229244	6
3	GO:0061041	regulation of wound healing	0.000230211	9
3	GO:1905897	regulation of response to endoplasmic reticulum stress	0.000233248	7
3	GO:0060537	muscle tissue development	0.000234645	17
3	GO:0062197	cellular response to chemical stress	0.000243079	15
3	GO:0034250	positive regulation of cellular amide metabolic process	0.000257204	10
3	GO:0046700	heterocycle catabolic process	0.000271604	18
3	GO:0034655	nucleobase-containing compound catabolic process	0.000276535	17
3	GO:1903034	regulation of response to wounding	0.000282547	10
3	GO:0033673	negative regulation of kinase activity	0.000290567	12
3	GO:0051767	nitric-oxide synthase biosynthetic process	0.000294748	4
3	GO:0051769	regulation of nitric-oxide synthase biosynthetic process	0.000294748	4
3	GO:0140467	integrated stress response signaling	0.00031615	5
3	GO:0032869	cellular response to insulin stimulus	0.000321515	11
3	GO:0006979	response to oxidative stress	0.000324779	17
3	GO:0043030	regulation of macrophage activation	0.000331162	6
3	GO:0090303	positive regulation of wound healing	0.000331162	6
3	GO:0045732	positive regulation of protein catabolic process	0.00033494	11
3	GO:0044843	cell cycle G1/S phase transition	0.00033619	13
3	GO:0043534	blood vessel endothelial cell migration	0.000355183	10
3	GO:0042594	response to starvation	0.00036321	11
3	GO:0033002	muscle cell proliferation	0.000377036	12
3	GO:0071229	cellular response to acid chemical	0.000386703	7
3	GO:0002718	regulation of cytokine production involved in immune response	0.00041318	8
3	GO:0002367	cytokine production involved in immune response	0.000462542	8
3	GO:0050804	modulation of chemical synaptic transmission	0.000466597	17
3	GO:0099177	regulation of trans-synaptic signaling	0.00047851	17
3	GO:2000209	regulation of anoikis	0.000491962	4
3	GO:1903573	negative regulation of response to endoplasmic reticulum stress	0.000496877	5
3	GO:1990440	positive regulation of transcription from RNA polymerase II promoter in response to endoplasmic reticulum stress	0.000506353	3
3	GO:0032436	positive regulation of proteasomal ubiquitin-dependent protein catabolic process	0.000539093	7
3	GO:0033674	positive regulation of kinase activity	0.000541175	18
3	GO:0043410	positive regulation of MAPK cascade	0.000541175	18
3	GO:0006413	translational initiation	0.000545462	8
3	GO:0002700	regulation of production of molecular mediator of immune response	0.000547604	10
3	GO:0006006	glucose metabolic process	0.000570859	10
3	GO:0010675	regulation of cellular carbohydrate metabolic process	0.000571316	9
3	GO:0035272	exocrine system development	0.000612017	5
3	GO:0061013	regulation of mRNA catabolic process	0.000619827	10
3	GO:0007596	blood coagulation	0.00062287	11
3	GO:0006401	RNA catabolic process	0.000624833	13
3	GO:2000737	negative regulation of stem cell differentiation	0.000666603	4
3	GO:1902337	regulation of apoptotic process involved in morphogenesis	0.000667652	3
3	GO:0001704	formation of primary germ layer	0.000674327	8
3	GO:2001237	negative regulation of extrinsic apoptotic signaling pathway	0.000735825	7
3	GO:0010594	regulation of endothelial cell migration	0.000746885	11
3	GO:0050817	coagulation	0.000746885	11
3	GO:0007599	hemostasis	0.000773998	11
3	GO:0042542	response to hydrogen peroxide	0.000786234	8
3	GO:0032868	response to insulin	0.000802927	12
3	GO:1903311	regulation of mRNA metabolic process	0.000846727	13
3	GO:1903131	mononuclear cell differentiation	0.00085451	17
3	GO:1904748	regulation of apoptotic process involved in development	0.000858331	3
3	GO:0042254	ribosome biogenesis	0.000872165	13
3	GO:0044270	cellular nitrogen compound catabolic process	0.000874522	17
3	GO:0008630	intrinsic apoptotic signaling pathway in response to DNA damage	0.000878683	7
3	GO:0061448	connective tissue development	0.000941928	12
3	GO:0051348	negative regulation of transferase activity	0.00100288	12
3	GO:0060325	face morphogenesis	0.00100476	4
3	GO:1900101	regulation of endoplasmic reticulum unfolded protein response	0.00100476	4
3	GO:2001235	positive regulation of apoptotic signaling pathway	0.00100555	8
3	GO:0007498	mesoderm development	0.00105478	8
3	GO:1903036	positive regulation of response to wounding	0.00105893	6
3	GO:0045936	negative regulation of phosphate metabolic process	0.00106793	16
3	GO:0006596	polyamine biosynthetic process	0.00108033	3
3	GO:0010563	negative regulation of phosphorus metabolic process	0.00109344	16
3	GO:2000058	regulation of ubiquitin-dependent protein catabolic process	0.0011034	9
3	GO:0002313	mature B cell differentiation involved in immune response	0.00114011	4
3	GO:0035767	endothelial cell chemotaxis	0.00114011	4
3	GO:0001819	positive regulation of cytokine production	0.00114768	17
3	GO:0006997	nucleus organization	0.00121412	8
3	GO:0019439	aromatic compound catabolic process	0.00122632	17
3	GO:0042149	cellular response to glucose starvation	0.00128076	5
3	GO:0007435	salivary gland morphogenesis	0.00128773	4
3	GO:0048710	regulation of astrocyte differentiation	0.00128773	4
3	GO:0001649	osteoblast differentiation	0.00128919	11
3	GO:0042116	macrophage activation	0.00129742	7
3	GO:0032434	regulation of proteasomal ubiquitin-dependent protein catabolic process	0.00133061	8
3	GO:0048712	negative regulation of astrocyte differentiation	0.00133547	3
3	GO:1901214	regulation of neuron death	0.00133769	13
3	GO:0048660	regulation of smooth muscle cell proliferation	0.00135099	9
3	GO:0071453	cellular response to oxygen levels	0.00135099	9
3	GO:2000060	positive regulation of ubiquitin-dependent protein catabolic process	0.00136816	7
3	GO:0006402	mRNA catabolic process	0.00137536	11
3	GO:0033555	multicellular organismal response to stress	0.00137901	6
3	GO:0010761	fibroblast migration	0.00139178	5
3	GO:2000107	negative regulation of leukocyte apoptotic process	0.00139178	5
3	GO:0034599	cellular response to oxidative stress	0.00144154	12
3	GO:1902369	negative regulation of RNA catabolic process	0.00146947	6
3	GO:0003012	muscle system process	0.00150863	16
3	GO:0061912	selective autophagy	0.00156437	6
3	GO:0048659	smooth muscle cell proliferation	0.00157973	9
3	GO:0010632	regulation of epithelial cell migration	0.00161896	12
3	GO:0007431	salivary gland development	0.00162213	4
3	GO:0038066	p38MAPK cascade	0.0016349	5
3	GO:1903707	negative regulation of hemopoiesis	0.00168176	7
3	GO:0043523	regulation of neuron apoptotic process	0.00175528	10
3	GO:1901215	negative regulation of neuron death	0.00175528	10
3	GO:0030098	lymphocyte differentiation	0.00176782	15
3	GO:0008625	extrinsic apoptotic signaling pathway via death domain receptors	0.00176811	6
3	GO:0090257	regulation of muscle system process	0.00176873	11
3	GO:0015748	organophosphate ester transport	0.00181	8
3	GO:0043276	anoikis	0.00181004	4
3	GO:1905898	positive regulation of response to endoplasmic reticulum stress	0.00181004	4
3	GO:0070482	response to oxygen levels	0.00184492	13
3	GO:0016032	viral process	0.00185114	15
3	GO:0018108	peptidyl-tyrosine phosphorylation	0.00191569	14
3	GO:0000079	regulation of cyclin-dependent protein serine/threonine kinase activity	0.00195159	7
3	GO:0071887	leukocyte apoptotic process	0.00195159	7
3	GO:1902036	regulation of hematopoietic stem cell differentiation	0.001952	3
3	GO:0043535	regulation of blood vessel endothelial cell migration	0.00196939	8
3	GO:2000045	regulation of G1/S transition of mitotic cell cycle	0.00198017	9
3	GO:0071222	cellular response to lipopolysaccharide	0.00200616	10
3	GO:0018212	peptidyl-tyrosine modification	0.00201041	14
3	GO:0000423	mitophagy	0.00201251	4
3	GO:0060323	head morphogenesis	0.00201251	4
3	GO:0043200	response to amino acid	0.00204861	7
3	GO:1901800	positive regulation of proteasomal protein catabolic process	0.00204861	7
3	GO:0006109	regulation of carbohydrate metabolic process	0.00205416	9
3	GO:2000351	regulation of endothelial cell apoptotic process	0.00205613	5
3	GO:0034976	response to endoplasmic reticulum stress	0.00205813	11
3	GO:0071216	cellular response to biotic stimulus	0.00205813	11
3	GO:0006112	energy reserve metabolic process	0.00211066	6
3	GO:0045766	positive regulation of angiogenesis	0.00213033	9
3	GO:1904018	positive regulation of vasculature development	0.00213033	9
3	GO:0030183	B cell differentiation	0.00213965	8
3	GO:0002335	mature B cell differentiation	0.00223012	4
3	GO:0038179	neurotrophin signaling pathway	0.00223012	4
3	GO:0070229	negative regulation of lymphocyte apoptotic process	0.00223012	4
3	GO:1904029	regulation of cyclin-dependent protein kinase activity	0.00225381	7
3	GO:0031667	response to nutrient levels	0.00227812	16
3	GO:0006595	polyamine metabolic process	0.00231655	3
3	GO:0036499	PERK-mediated unfolded protein response	0.00231655	3
3	GO:0051917	regulation of fibrinolysis	0.00231655	3
3	GO:0097067	cellular response to thyroid hormone stimulus	0.00231655	3
3	GO:0043524	negative regulation of neuron apoptotic process	0.00232128	8
3	GO:1903050	regulation of proteolysis involved in protein catabolic process	0.00235962	10
3	GO:0050878	regulation of body fluid levels	0.00242906	14
