# Supplementary material for: Integrating single-cell and bulk RNA sequencing to predict prognosis and immunotherapy response in prostate cancer
Source: Sci Rep. 2023 Sep 20;13:15597. doi: 10.1038/s41598-023-42858-9 (PMC10511553; doi:10.1038/s41598-023-42858-9)
Supplement: Supplementary file 4 — Supplementary Table S3. [file 41598_2023_42858_MOESM4_ESM.xlsx]

## Sheet: Sheet1
Cluster	ID	Description	pvalue	Count
0	hsa04510	Focal adhesion	1.44197e-05	6
0	hsa05165	Human papillomavirus infection	2.16603e-05	7
0	hsa04151	PI3K-Akt signaling pathway	3.34442e-05	7
0	hsa04512	ECM-receptor interaction	0.00176461	3
0	hsa05222	Small cell lung cancer	0.00200481	3
0	hsa04713	Circadian entrainment	0.00233259	3
0	hsa04933	AGE-RAGE signaling pathway in diabetic complications	0.00254433	3
1	hsa04270	Vascular smooth muscle contraction	7.0877e-07	8
1	hsa04022	cGMP-PKG signaling pathway	0.000334098	6
1	hsa04510	Focal adhesion	0.000939584	6
2	hsa04610	Complement and coagulation cascades	0.00108735	3
2	hsa05150	Staphylococcus aureus infection	0.00149487	3
3	hsa04218	Cellular senescence	3.81189e-05	12
3	hsa05014	Amyotrophic lateral sclerosis	5.53526e-05	19
3	hsa05010	Alzheimer disease	0.000336872	18
3	hsa05012	Parkinson disease	0.000510544	14
3	hsa05022	Pathways of neurodegeneration - multiple diseases	0.000644641	20
3	hsa04151	PI3K-Akt signaling pathway	0.00107666	16
3	hsa05202	Transcriptional misregulation in cancer	0.00107867	11
3	hsa04210	Apoptosis	0.00108818	9
3	hsa04010	MAPK signaling pathway	0.00135653	14
