# Supplementary material for: Integrating single-cell and bulk RNA sequencing to predict prognosis and immunotherapy response in prostate cancer
Source: Sci Rep. 2023 Sep 20;13:15597. doi: 10.1038/s41598-023-42858-9 (PMC10511553; doi:10.1038/s41598-023-42858-9)
Supplement: Supplementary file 5 — Supplementary Table S4. [file 41598_2023_42858_MOESM5_ESM.xlsx]

## Sheet: Sheet1
gene	logFC	pValue	fdr
AC007906.2	-1.37953	1.28459e-20	3.88941e-17
ADAM2	1.07602	0.000175538	0.000865609
AMH	1.05029	0.00464702	0.0126933
ANKRD1	2.02481	0.0100106	0.0236348
ANLN	1.13294	3.6804e-14	3.74565e-12
ANXA8	-1.00343	7.90362e-09	1.82325e-07
AOC1	-1.21473	2.10598e-12	1.28816e-10
AREG	-1.22917	8.23763e-09	1.88951e-07
ARHGAP40	-1.25463	6.51382e-13	4.69577e-11
ASPM	1.14156	5.09092e-14	4.89335e-12
ATF3	-1.19562	2.53662e-07	3.63562e-06
BIRC5	1.02812	6.3423e-15	9.14424e-13
BNIPL	-1.31412	2.8137e-17	9.46575e-15
BUB1	1.06579	9.73627e-14	8.67029e-12
CA14	-1.23414	1.46279e-16	3.76933e-14
CAPNS2	-1.9793	6.35988e-16	1.33744e-13
CARTPT	-1.55316	2.10677e-06	2.2362e-05
CAVIN4	1.62148	6.2586e-05	0.000371561
CCK	-1.4224	1.28955e-12	8.44439e-11
CCL20	-1.1062	1.1432e-05	9.20567e-05
CCNA2	1.03153	5.70715e-17	1.6457e-14
CD177	-1.1212	9.14521e-09	2.06637e-07
CD38	-1.04849	1.51277e-12	9.69375e-11
CELSR3	1.01316	6.05544e-07	7.63932e-06
CENPA	1.12189	1.69034e-19	1.70598e-16
CENPF	1.10122	1.81723e-14	2.01913e-12
CFD	-1.06238	3.13049e-08	6.13484e-07
CHI3L2	-1.81403	3.51479e-06	3.40813e-05
CHP2	-1.68357	4.16484e-20	5.60448e-17
CKAP2L	1.14974	1.06664e-14	1.30469e-12
CLCA2	-1.73902	4.56977e-13	3.37466e-11
CLCA4	-1.89327	1.71439e-15	3.0807e-13
COL10A1	1.77244	6.65043e-15	9.47569e-13
COL17A1	-1.07784	1.65437e-13	1.3818e-11
COL23A1	-1.03649	4.04095e-19	2.87882e-16
COL9A1	-1.11814	1.49909e-09	4.38338e-08
COMP	1.04933	7.92815e-08	1.36195e-06
CPA6	-1.33142	2.70899e-18	1.4913e-15
CPNE6	-1.59689	1.2043e-19	1.32594e-16
CRIP3	-1.29602	2.77015e-20	4.79276e-17
CST2	1.08169	4.54132e-08	8.46153e-07
CTHRC1	1.1883	7.50134e-10	2.45537e-08
CXCL1	-1.08508	4.72614e-09	1.17292e-07
CXCL2	-1.53067	7.11801e-09	1.67066e-07
CXCL3	-1.26775	4.76529e-05	0.000297432
CXCL5	-1.52102	3.84721e-05	0.000250638
CYP2W1	-1.03232	2.36808e-12	1.41979e-10
CYP4B1	-1.2756	2.16589e-16	5.24621e-14
CYP4F12	-1.03986	1.02396e-11	5.27707e-10
DDN	2.09776	7.58482e-08	1.31228e-06
DEPDC1B	1.03546	1.30646e-14	1.55123e-12
DIRAS2	1.0474	3.88571e-06	3.71721e-05
DLGAP5	1.13923	4.20752e-16	9.09951e-14
DLK2	-1.05072	1.16003e-17	4.90971e-15
DNAH8	1.29803	0.000251497	0.00116299
DUOX1	-1.1546	4.61659e-18	2.43094e-15
DUOX2	-1.64431	5.05077e-15	7.55184e-13
DUOXA1	-1.33226	3.24326e-19	2.80457e-16
EGR3	-1.0639	2.93544e-07	4.09575e-06
ENO3	1.01494	0.00431492	0.0119229
ENPP3	1.02239	0.00017443	0.000861552
ERN2	-1.80981	3.28147e-14	3.42602e-12
ESM1	1.09194	0.000480478	0.00198062
ESPL1	1.04591	2.0358e-12	1.25155e-10
EXO1	1.12527	1.96791e-12	1.22223e-10
FAM83D	1.00791	4.52503e-13	3.36213e-11
FAT2	-1.19942	6.28844e-13	4.56044e-11
FCGBP	-1.44458	6.10077e-09	1.466e-07
FGFBP1	-1.85439	5.22471e-18	2.53106e-15
FNDC1	1.47039	9.25739e-10	2.91211e-08
FOLR1	-1.18376	1.85199e-15	3.2042e-13
FOSB	-1.66643	1.91942e-10	7.3101e-09
FOXI1	-1.66862	8.95248e-16	1.77743e-13
GGT6	-1.01797	1.07728e-14	1.30469e-12
GJB3	-1.03434	9.12787e-14	8.18872e-12
GJB5	-1.29445	1.17564e-17	4.90971e-15
GPX2	-1.32189	4.93361e-14	4.78007e-12
GREM1	1.11909	1.86077e-08	3.89892e-07
GTSE1	1.05913	7.77389e-16	1.59576e-13
HJURP	1.17778	3.42313e-20	5.18219e-17
HMMR	1.13903	1.47668e-15	2.75139e-13
HOXD11	-1.22464	2.59388e-19	2.4165e-16
HSD17B13	-1.51443	2.43866e-05	0.000171813
INHBA	1.14508	1.20582e-10	4.83567e-09
IQGAP3	1.21484	9.95141e-15	1.29405e-12
ITGBL1	1.15955	4.17018e-10	1.47245e-08
KIAA1210	-1.04275	1.34394e-12	8.70396e-11
KIF18B	1.19047	1.57951e-12	1.00681e-10
KIF20A	1.11904	2.11574e-14	2.28783e-12
KIF4A	1.26936	4.75653e-17	1.44016e-14
KLB	2.17553	0.00234937	0.00722897
KRT13	-2.34442	7.51167e-17	2.06759e-14
KRT14	-1.30778	8.07517e-17	2.1733e-14
KRT15	-1.64248	4.34116e-24	5.25758e-20
KRT23	-1.0132	1.67933e-12	1.05929e-10
KRT4	-1.82475	1.0497e-13	9.21226e-12
KRT5	-1.26821	2.13734e-20	4.31423e-17
KRTAP20-4	1.09463	1.12726e-06	1.30643e-05
LAMB3	-1.16848	2.2599e-17	8.04991e-15
LCN2	-1.33422	1.72867e-09	4.96112e-08
LIX1	-1.25556	1.62084e-17	6.54332e-15
LMOD2	2.56683	0.00125129	0.00430767
LPL	1.07883	0.000291326	0.0013087
LRRC31	1.54289	0.000739685	0.00282597
LTF	-1.4698	1.20114e-09	3.62767e-08
LY6D	-1.64614	1.42827e-12	9.20096e-11
MELK	1.12191	3.13948e-15	5.13814e-13
MMP11	1.41648	1.41669e-06	1.59605e-05
MSLN	-2.02038	1.93613e-17	7.32766e-15
MSMB	-1.04068	2.32153e-11	1.11572e-09
MUC4	-1.533	1.61495e-14	1.84516e-12
MYBL2	1.13339	1.14729e-11	5.86279e-10
MYH2	3.1436	0.000554741	0.00223353
MYL2	2.37442	4.93243e-05	0.000306185
MYOM3	2.12376	0.00257258	0.0077699
NCAPG	1.18525	4.41078e-15	6.67737e-13
NCAPH	1.09863	1.85328e-14	2.04046e-12
NEK2	1.22976	1.06666e-14	1.30469e-12
NOS2	-1.52412	6.67152e-05	0.000392037
NOX4	1.00936	2.57398e-12	1.52811e-10
NPPC	-1.00842	2.93887e-12	1.703e-10
NR4A1	-1.07554	8.59541e-15	1.15666e-12
NR4A2	-1.0311	2.58975e-06	2.65127e-05
NR4A3	-1.18879	5.31815e-08	9.65639e-07
NRG2	-1.04998	5.5564e-17	1.64131e-14
NTF4	-1.19554	1.48418e-18	8.98745e-16
NXPE4	-1.63359	5.34878e-06	4.90589e-05
ODF3L1	-1.00771	2.0632e-07	3.04354e-06
OLFM4	-1.42054	1.91089e-12	1.19292e-10
PBK	1.10735	4.20556e-14	4.20938e-12
PCP4L1	-1.05286	8.78524e-14	7.94015e-12
PRAME	1.50545	0.00339092	0.00974778
PRDM8	-1.45311	4.23699e-15	6.49546e-13
PROM1	-1.31994	5.70787e-08	1.02412e-06
PTGDS	-1.02269	5.5629e-13	4.05857e-11
RFX6	1.21175	0.000774302	0.00293416
RHCG	-1.78618	3.70923e-19	2.80765e-16
RRM2	1.11713	2.56445e-15	4.31361e-13
S100A14	-1.35622	7.52855e-19	5.06546e-16
SAA1	-1.7243	5.10792e-06	4.70434e-05
SAA2	-1.92639	4.97563e-06	4.6035e-05
SCGB1A1	-1.30861	7.43265e-13	5.14382e-11
SCGB3A1	-2.23817	1.0973e-15	2.10943e-13
SERPINB11	-1.11713	3.14439e-05	0.000212985
SERPINB3	-1.14627	2.68348e-06	2.73566e-05
SERPINB4	-1.32995	0.000110858	0.000593286
SFRP4	1.03529	1.15989e-11	5.8904e-10
SHCBP1	1.00878	3.20975e-11	1.45593e-09
SIK1	-1.32282	0.00133096	0.00452661
SIK1B	-1.13666	1.9609e-14	2.1395e-12
SLC14A1	-1.33534	1.91004e-17	7.32766e-15
SLC16A5	-1.09456	9.65078e-16	1.88517e-13
SLC18A2	-1.26202	1.51377e-05	0.000115667
SLC2A5	-1.69289	1.35567e-13	1.15623e-11
SLC39A2	-2.11507	5.87432e-09	1.42004e-07
SLC5A8	-1.137	1.20553e-13	1.05037e-11
SLCO1B3	1.5801	0.020815	0.0430041
SMPX	1.96583	0.00603534	0.0157293
SPIB	-1.03327	1.43692e-08	3.09654e-07
STMN2	1.57903	1.16728e-11	5.8904e-10
STYXL2	1.40334	3.3776e-06	3.29092e-05
SUCNR1	1.71872	0.00827327	0.0202748
TG	-2.21476	0.000116646	0.000617712
TGM4	-2.33072	2.37462e-05	0.000167887
THBS2	1.21944	2.11789e-08	4.3622e-07
TMEM40	-1.0608	1.21812e-14	1.46066e-12
TNNT1	2.13575	0.000784791	0.00296648
TNS4	-1.14777	3.35321e-17	1.0687e-14
TOP2A	1.20932	1.78797e-15	3.13828e-13
TP63	-1.08034	2.01749e-13	1.65874e-11
TPX2	1.03747	4.04951e-15	6.28764e-13
TRDN	2.66324	0.0109107	0.0254702
TRIM29	-1.19682	4.8255e-18	2.43507e-15
TRIM31	-1.98625	2.60305e-12	1.5304e-10
TRIM54	1.61675	0.00463274	0.0126624
UBE2C	1.08727	1.72973e-15	3.0807e-13
UPK1A	-1.13538	3.48419e-09	9.07464e-08
VSNL1	-1.36208	4.03756e-17	1.25382e-14
VTCN1	-1.08219	2.07935e-10	7.84518e-09
WFDC2	-1.18167	9.07609e-20	1.09921e-16
WNT3A	-1.2791	3.31077e-21	1.33656e-17
XIRP1	2.31112	0.00343799	0.00986437
XIRP2	2.51324	0.00523214	0.0139949
