# Supplementary material for: Integrating single-cell and bulk RNA sequencing to predict prognosis and immunotherapy response in prostate cancer
Source: Sci Rep. 2023 Sep 20;13:15597. doi: 10.1038/s41598-023-42858-9 (PMC10511553; doi:10.1038/s41598-023-42858-9)
Supplement: Supplementary file 6 — Supplementary Table S5. [file 41598_2023_42858_MOESM6_ESM.xlsx]

## Sheet: Sheet1
ONTOLOGY	ID	Description	pvalue	Count
BP	GO:0140014	mitotic nuclear division	2.00374e-06	13
BP	GO:0000819	sister chromatid segregation	2.16664e-06	11
BP	GO:0000070	mitotic sister chromatid segregation	2.87505e-06	10
BP	GO:0007059	chromosome segregation	3.00757e-06	14
BP	GO:0098813	nuclear chromosome segregation	9.12935e-06	12
BP	GO:0000280	nuclear division	1.02415e-05	15
BP	GO:1903409	reactive oxygen species biosynthetic process	2.32648e-05	6
BP	GO:0006590	thyroid hormone generation	2.70874e-05	4
BP	GO:0140694	non-membrane-bounded organelle assembly	2.80509e-05	13
BP	GO:0048285	organelle fission	3.51287e-05	15
BP	GO:0097530	granulocyte migration	5.77516e-05	8
BP	GO:0009410	response to xenobiotic stimulus	7.51337e-05	14
BP	GO:0042403	thyroid hormone metabolic process	9.34268e-05	4
BP	GO:1990266	neutrophil migration	0.000116513	7
BP	GO:0071621	granulocyte chemotaxis	0.000135624	7
BP	GO:0034508	centromere complex assembly	0.000142862	4
BP	GO:0097529	myeloid leukocyte migration	0.000170594	9
BP	GO:0061469	regulation of type B pancreatic cell proliferation	0.000189973	3
BP	GO:0030071	regulation of mitotic metaphase/anaphase transition	0.00020089	5
BP	GO:0051304	chromosome separation	0.000227147	6
BP	GO:0007091	metaphase/anaphase transition of mitotic cell cycle	0.000234613	5
BP	GO:1902099	regulation of metaphase/anaphase transition of cell cycle	0.000253007	5
BP	GO:0032496	response to lipopolysaccharide	0.000278095	11
BP	GO:0010965	regulation of mitotic sister chromatid separation	0.000293063	5
BP	GO:0044784	metaphase/anaphase transition of cell cycle	0.000293063	5
BP	GO:0030593	neutrophil chemotaxis	0.000332745	6
BP	GO:0051306	mitotic sister chromatid separation	0.000337752	5
BP	GO:1902850	microtubule cytoskeleton organization involved in mitosis	0.000367349	7
BP	GO:0000281	mitotic cytokinesis	0.000442408	5
BP	GO:0002237	response to molecule of bacterial origin	0.000448951	11
BP	GO:0010951	negative regulation of endopeptidase activity	0.000463842	9
BP	GO:0033045	regulation of sister chromatid segregation	0.000472014	5
BP	GO:1905818	regulation of chromosome separation	0.000472014	5
BP	GO:0060326	cell chemotaxis	0.000503211	10
BP	GO:0046851	negative regulation of bone remodeling	0.000524424	3
BP	GO:0050665	hydrogen peroxide biosynthetic process	0.000524424	3
BP	GO:0051382	kinetochore assembly	0.000524424	3
BP	GO:0006801	superoxide metabolic process	0.000535673	5
BP	GO:0052548	regulation of endopeptidase activity	0.000540627	12
BP	GO:0050679	positive regulation of epithelial cell proliferation	0.000572653	8
BP	GO:0071222	cellular response to lipopolysaccharide	0.000610004	8
BP	GO:0010466	negative regulation of peptidase activity	0.000613659	9
BP	GO:0042554	superoxide anion generation	0.000641837	4
BP	GO:0008544	epidermis development	0.000707862	10
BP	GO:0061844	antimicrobial humoral immune response mediated by antimicrobial peptide	0.00072298	5
BP	GO:0034104	negative regulation of tissue remodeling	0.000723058	3
BP	GO:0071774	response to fibroblast growth factor	0.000750201	6
BP	GO:0007019	microtubule depolymerization	0.000760881	4
BP	GO:0019730	antimicrobial humoral response	0.000818071	6
BP	GO:0044342	type B pancreatic cell proliferation	0.00083803	3
BP	GO:0071219	cellular response to molecule of bacterial origin	0.000877612	8
BP	GO:0030261	chromosome condensation	0.000894733	4
BP	GO:0052547	regulation of peptidase activity	0.000952574	12
BP	GO:0051383	kinetochore organization	0.00110131	3
BP	GO:0045444	fat cell differentiation	0.00110327	8
BP	GO:0030595	leukocyte chemotaxis	0.00113446	8
BP	GO:0070098	chemokine-mediated signaling pathway	0.00117805	5
BP	GO:0006936	muscle contraction	0.00119038	10
BP	GO:0045667	regulation of osteoblast differentiation	0.00123138	6
BP	GO:0045861	negative regulation of proteolysis	0.00129681	10
BP	GO:0002275	myeloid cell activation involved in immune response	0.00136866	5
BP	GO:0051983	regulation of chromosome segregation	0.00136866	5
BP	GO:0007051	spindle organization	0.0013826	7
BP	GO:0072593	reactive oxygen species metabolic process	0.00144813	8
BP	GO:0061098	positive regulation of protein tyrosine kinase activity	0.00149383	4
BP	GO:0051591	response to cAMP	0.00150777	5
BP	GO:0033044	regulation of chromosome organization	0.00151703	7
BP	GO:0002092	positive regulation of receptor internalization	0.00158525	3
BP	GO:0044772	mitotic cell cycle phase transition	0.00158825	11
BP	GO:0030198	extracellular matrix organization	0.00162113	9
BP	GO:0043062	extracellular structure organization	0.00165832	9
BP	GO:0045229	external encapsulating structure organization	0.00173477	9
BP	GO:0031668	cellular response to extracellular stimulus	0.00173681	8
BP	GO:0071216	cellular response to biotic stimulus	0.00173681	8
BP	GO:0007026	negative regulation of microtubule depolymerization	0.00177172	3
BP	GO:0033688	regulation of osteoblast proliferation	0.00177172	3
BP	GO:1990868	response to chemokine	0.00181685	5
BP	GO:1990869	cellular response to chemokine	0.00181685	5
BP	GO:0061640	cytoskeleton-dependent cytokinesis	0.00207739	5
BP	GO:0071496	cellular response to external stimulus	0.0024535	9
BP	GO:0030239	myofibril assembly	0.00246827	4
BP	GO:0003012	muscle system process	0.00261196	11
BP	GO:0055002	striated muscle cell development	0.00261466	4
BP	GO:0031114	regulation of microtubule depolymerization	0.00265215	3
BP	GO:0048645	animal organ formation	0.0027669	4
BP	GO:0090307	mitotic spindle assembly	0.0027669	4
BP	GO:0007517	muscle organ development	0.00283435	9
BP	GO:0033687	osteoblast proliferation	0.00290739	3
BP	GO:0035914	skeletal muscle cell differentiation	0.00308937	4
BP	GO:0007088	regulation of mitotic nuclear division	0.00314403	5
BP	GO:0018958	phenol-containing compound metabolic process	0.00314403	5
BP	GO:0001975	response to amphetamine	0.00317724	3
BP	GO:0031669	cellular response to nutrient levels	0.0033223	7
BP	GO:0045669	positive regulation of osteoblast differentiation	0.0034366	4
BP	GO:0044344	cellular response to fibroblast growth factor stimulus	0.0035293	5
BP	GO:0051261	protein depolymerization	0.00366493	5
BP	GO:1901880	negative regulation of protein depolymerization	0.00400579	4
BP	GO:1903532	positive regulation of secretion by cell	0.0040133	8
BP	GO:0051225	spindle assembly	0.00409427	5
BP	GO:0051146	striated muscle cell differentiation	0.00409927	8
BP	GO:0033690	positive regulation of osteoblast proliferation	0.004174	2
BP	GO:0007052	mitotic spindle organization	0.00455842	5
BP	GO:0001649	osteoblast differentiation	0.00468665	7
BP	GO:2000379	positive regulation of reactive oxygen species metabolic process	0.00485947	4
BP	GO:0032096	negative regulation of response to food	0.00497938	2
BP	GO:0032099	negative regulation of appetite	0.00497938	2
BP	GO:0032105	negative regulation of response to extracellular stimulus	0.00497938	2
BP	GO:0032108	negative regulation of response to nutrient levels	0.00497938	2
BP	GO:2000727	positive regulation of cardiac muscle cell differentiation	0.00497938	2
BP	GO:0009306	protein secretion	0.00520982	9
BP	GO:0035592	establishment of protein localization to extracellular region	0.00530328	9
BP	GO:0031111	negative regulation of microtubule polymerization or depolymerization	0.00549598	3
BP	GO:0048511	rhythmic process	0.0055672	8
BP	GO:0071692	protein localization to extracellular region	0.00609864	9
BP	GO:0050900	leukocyte migration	0.0062042	9
BP	GO:0045214	sarcomere organization	0.00630317	3
BP	GO:0043242	negative regulation of protein-containing complex disassembly	0.00635647	4
BP	GO:0046683	response to organophosphorus	0.00658204	5
BP	GO:0000212	meiotic spindle organization	0.00678518	2
BP	GO:0010838	positive regulation of keratinocyte proliferation	0.00678518	2
BP	GO:0035630	bone mineralization involved in bone maturation	0.00678518	2
BP	GO:0042363	fat-soluble vitamin catabolic process	0.00678518	2
BP	GO:0055057	neuroblast division	0.00678518	2
BP	GO:0051047	positive regulation of secretion	0.00700636	8
BP	GO:0006575	cellular modified amino acid metabolic process	0.00707091	6
BP	GO:0006979	response to oxidative stress	0.00710643	10
BP	GO:0051346	negative regulation of hydrolase activity	0.00733907	9
BP	GO:2001251	negative regulation of chromosome organization	0.00750792	4
BP	GO:0050678	regulation of epithelial cell proliferation	0.00758397	9
BP	GO:0043624	cellular protein complex disassembly	0.00768262	5
BP	GO:0045842	positive regulation of mitotic metaphase/anaphase transition	0.00778316	2
BP	GO:1901970	positive regulation of mitotic sister chromatid separation	0.00778316	2
BP	GO:1901879	regulation of protein depolymerization	0.00781581	4
BP	GO:0014706	striated muscle tissue development	0.00796299	9
BP	GO:0042692	muscle cell differentiation	0.00796299	9
BP	GO:0006959	humoral immune response	0.00796664	8
BP	GO:0051783	regulation of nuclear division	0.00840117	5
BP	GO:0031032	actomyosin structure organization	0.00859572	6
BP	GO:0007292	female gamete generation	0.0086507	5
BP	GO:0036293	response to decreased oxygen levels	0.00871094	8
BP	GO:0046849	bone remodeling	0.00878897	4
BP	GO:0061097	regulation of protein tyrosine kinase activity	0.00878897	4
BP	GO:0070664	negative regulation of leukocyte proliferation	0.00878897	4
BP	GO:0009111	vitamin catabolic process	0.00884295	2
BP	GO:0036342	post-anal tail morphogenesis	0.00884295	2
BP	GO:0045779	negative regulation of bone resorption	0.00884295	2
BP	GO:1902101	positive regulation of metaphase/anaphase transition of cell cycle	0.00884295	2
BP	GO:1904948	midbrain dopaminergic neuron differentiation	0.00884295	2
BP	GO:0051321	meiotic cell cycle	0.00935208	7
BP	GO:0002279	mast cell activation involved in immune response	0.00966477	3
BP	GO:0002762	negative regulation of myeloid leukocyte differentiation	0.00966477	3
BP	GO:0006953	acute-phase response	0.00966477	3
BP	GO:0014075	response to amine	0.00966477	3
BP	GO:0060349	bone morphogenesis	0.00983812	4
BP	GO:0007076	mitotic chromosome condensation	0.00996335	2
BP	GO:0007096	regulation of exit from mitosis	0.00996335	2
BP	GO:0071371	cellular response to gonadotropin stimulus	0.00996335	2
BP	GO:0002042	cell migration involved in sprouting angiogenesis	0.0102051	4
BP	GO:0060537	muscle tissue development	0.0107095	9
BP	GO:0050708	regulation of protein secretion	0.0107132	7
BP	GO:0021872	forebrain generation of neurons	0.0107831	3
BP	GO:0046850	regulation of bone remodeling	0.0107831	3
BP	GO:0014074	response to purine-containing compound	0.0108341	5
BP	GO:0003417	growth plate cartilage development	0.0111432	2
BP	GO:0032095	regulation of response to food	0.0111432	2
BP	GO:1905820	positive regulation of chromosome separation	0.0111432	2
BP	GO:0048260	positive regulation of receptor-mediated endocytosis	0.0113692	3
BP	GO:1903426	regulation of reactive oxygen species biosynthetic process	0.0113692	3
BP	GO:0007623	circadian rhythm	0.0118102	6
BP	GO:1990090	cellular response to nerve growth factor stimulus	0.0119733	3
BP	GO:0015837	amine transport	0.0121729	4
BP	GO:0010002	cardioblast differentiation	0.0123814	2
BP	GO:0044320	cellular response to leptin stimulus	0.0123814	2
BP	GO:0070482	response to oxygen levels	0.0132374	8
BP	GO:0035051	cardiocyte differentiation	0.0133673	5
BP	GO:0010639	negative regulation of organelle organization	0.0134486	8
BP	GO:2000377	regulation of reactive oxygen species metabolic process	0.0137098	5
BP	GO:0032102	negative regulation of response to external stimulus	0.0137232	9
BP	GO:0002090	regulation of receptor internalization	0.0138948	3
BP	GO:0051653	spindle localization	0.0138948	3
BP	GO:1990089	response to nerve growth factor	0.0138948	3
BP	GO:0050879	multicellular organismal movement	0.014572	3
BP	GO:0050881	musculoskeletal movement	0.014572	3
BP	GO:0007063	regulation of sister chromatid cohesion	0.0150282	2
BP	GO:1905209	positive regulation of cardiocyte differentiation	0.0150282	2
BP	GO:0042743	hydrogen peroxide metabolic process	0.0152675	3
BP	GO:2000278	regulation of DNA biosynthetic process	0.0153127	4
BP	GO:0032984	protein-containing complex disassembly	0.0157924	6
BP	GO:0010927	cellular component assembly involved in morphogenesis	0.015799	4
BP	GO:0007342	fusion of sperm to egg plasma membrane involved in single fertilization	0.0164346	2
BP	GO:0032098	regulation of appetite	0.0164346	2
BP	GO:2000725	regulation of cardiac muscle cell differentiation	0.0164346	2
BP	GO:0050796	regulation of insulin secretion	0.0166637	5
BP	GO:0055008	cardiac muscle tissue morphogenesis	0.0167141	3
BP	GO:0031589	cell-substrate adhesion	0.0169194	8
BP	GO:0050673	epithelial cell proliferation	0.0173258	9
BP	GO:0030199	collagen fibril organization	0.0174652	3
BP	GO:0015718	monocarboxylic acid transport	0.017841	4
BP	GO:0035988	chondrocyte proliferation	0.017895	2
BP	GO:0043931	ossification involved in bone maturation	0.017895	2
BP	GO:0045576	mast cell activation	0.0182349	3
BP	GO:1901990	regulation of mitotic cell cycle phase transition	0.0185103	7
BP	GO:0022411	cellular component disassembly	0.0187492	9
BP	GO:0016055	Wnt signaling pathway	0.0189944	9
BP	GO:0042886	amide transport	0.0191216	7
BP	GO:0044321	response to leptin	0.0194081	2
BP	GO:1903428	positive regulation of reactive oxygen species biosynthetic process	0.0194081	2
BP	GO:0198738	cell-cell signaling by wnt	0.019492	9
BP	GO:2000116	regulation of cysteine-type endopeptidase activity	0.0195116	6
BP	GO:0060070	canonical Wnt signaling pathway	0.0197469	7
BP	GO:0046888	negative regulation of hormone secretion	0.0198302	3
BP	GO:0048738	cardiac muscle tissue development	0.0198769	6
BP	GO:0000910	cytokinesis	0.0200135	5
BP	GO:1901989	positive regulation of cell cycle phase transition	0.0200403	4
BP	GO:0003071	renal system process involved in regulation of systemic arterial blood pressure	0.020973	2
BP	GO:0032104	regulation of response to extracellular stimulus	0.020973	2
BP	GO:0032107	regulation of response to nutrient levels	0.020973	2
BP	GO:0051307	meiotic chromosome separation	0.020973	2
BP	GO:0001666	response to hypoxia	0.0210403	7
BP	GO:0042446	hormone biosynthetic process	0.0215002	3
BP	GO:0007346	regulation of mitotic cell cycle	0.0223989	9
BP	GO:0003416	endochondral bone growth	0.0225887	2
BP	GO:0014829	vascular associated smooth muscle contraction	0.0225887	2
BP	GO:0033598	mammary gland epithelial cell proliferation	0.0225887	2
BP	GO:0045026	plasma membrane fusion	0.0225887	2
BP	GO:0070977	bone maturation	0.0225887	2
BP	GO:0045786	negative regulation of cell cycle	0.0231187	8
BP	GO:0071897	DNA biosynthetic process	0.0232835	5
BP	GO:0070663	regulation of leukocyte proliferation	0.0233758	6
BP	GO:0045860	positive regulation of protein kinase activity	0.0234339	8
BP	GO:0043244	regulation of protein-containing complex disassembly	0.0236404	4
BP	GO:0002227	innate immune response in mucosa	0.024254	2
BP	GO:0003401	axis elongation	0.024254	2
BP	GO:0034698	response to gonadotropin	0.024254	2
BP	GO:0048520	positive regulation of behavior	0.024254	2
BP	GO:0031109	microtubule polymerization or depolymerization	0.0242761	4
BP	GO:1901987	regulation of cell cycle phase transition	0.0247252	8
BP	GO:0046883	regulation of hormone secretion	0.0250558	6
BP	GO:0002548	monocyte chemotaxis	0.0250643	3
BP	GO:0060415	muscle tissue morphogenesis	0.0250643	3
BP	GO:0055001	muscle cell development	0.0252986	5
BP	GO:0002040	sprouting angiogenesis	0.0258193	5
BP	GO:0030262	apoptotic nuclear changes	0.0259681	2
BP	GO:0045671	negative regulation of osteoclast differentiation	0.0259681	2
BP	GO:0060259	regulation of feeding behavior	0.0259681	2
BP	GO:0050795	regulation of behavior	0.0260021	3
BP	GO:0055007	cardiac muscle cell differentiation	0.0262449	4
BP	GO:2000027	regulation of animal organ morphogenesis	0.0262449	4
BP	GO:0008217	regulation of blood pressure	0.0263468	5
BP	GO:0060828	regulation of canonical Wnt signaling pathway	0.0268148	6
BP	GO:0001736	establishment of planar polarity	0.0269584	3
BP	GO:0007164	establishment of tissue polarity	0.0269584	3
BP	GO:0035567	non-canonical Wnt signaling pathway	0.0269584	3
BP	GO:0030308	negative regulation of cell growth	0.0274225	5
BP	GO:0060562	epithelial tube morphogenesis	0.0275938	7
BP	GO:0010458	exit from mitosis	0.0277298	2
BP	GO:0090025	regulation of monocyte chemotaxis	0.0277298	2
BP	GO:0098868	bone growth	0.0277298	2
BP	GO:0043299	leukocyte degranulation	0.0279334	3
BP	GO:0030111	regulation of Wnt signaling pathway	0.0288071	7
BP	GO:0007498	mesoderm development	0.0290153	4
BP	GO:0006921	cellular component disassembly involved in execution phase of apoptosis	0.0295383	2
BP	GO:0048799	animal organ maturation	0.0295383	2
BP	GO:0060351	cartilage development involved in endochondral bone morphogenesis	0.0295383	2
BP	GO:0050731	positive regulation of peptidyl-tyrosine phosphorylation	0.0302328	5
BP	GO:0001503	ossification	0.0311565	8
BP	GO:0071711	basement membrane organization	0.0313925	2
BP	GO:0030073	insulin secretion	0.0314059	5
BP	GO:0046887	positive regulation of hormone secretion	0.0319532	4
BP	GO:0090276	regulation of peptide hormone secretion	0.032003	5
BP	GO:0048644	muscle organ morphogenesis	0.032019	3
BP	GO:0030500	regulation of bone mineralization	0.0330866	3
BP	GO:0032024	positive regulation of insulin secretion	0.0330866	3
BP	GO:0009954	proximal/distal pattern formation	0.0332915	2
BP	GO:0035767	endothelial cell chemotaxis	0.0332915	2
BP	GO:0042744	hydrogen peroxide catabolic process	0.0332915	2
BP	GO:0051642	centrosome localization	0.0332915	2
BP	GO:0060914	heart formation	0.0332915	2
BP	GO:0006323	DNA packaging	0.033837	5
BP	GO:0002791	regulation of peptide secretion	0.0344625	5
BP	GO:0050714	positive regulation of protein secretion	0.0350596	4
BP	GO:0010259	multicellular organism aging	0.0352344	2
BP	GO:0048333	mesodermal cell differentiation	0.0352344	2
BP	GO:0061842	microtubule organizing center localization	0.0352344	2
BP	GO:0009791	post-embryonic development	0.0352769	3
BP	GO:0051303	establishment of chromosome localization	0.0352769	3
BP	GO:0090087	regulation of peptide transport	0.0357351	5
BP	GO:0045598	regulation of fat cell differentiation	0.0366764	4
BP	GO:0046942	carboxylic acid transport	0.0368368	6
BP	GO:0051973	positive regulation of telomerase activity	0.0372202	2
BP	GO:0030177	positive regulation of Wnt signaling pathway	0.0375007	4
BP	GO:0008543	fibroblast growth factor receptor signaling pathway	0.0375404	3
BP	GO:0050000	chromosome localization	0.0375404	3
BP	GO:0060348	bone development	0.0376978	5
BP	GO:0002366	leukocyte activation involved in immune response	0.0379548	6
BP	GO:0006691	leukotriene metabolic process	0.0392479	2
BP	GO:0010837	regulation of keratinocyte proliferation	0.0392479	2
BP	GO:0040001	establishment of mitotic spindle localization	0.0392479	2
BP	GO:1905207	regulation of cardiocyte differentiation	0.0392479	2
BP	GO:0009953	dorsal/ventral pattern formation	0.0398766	3
BP	GO:0070555	response to interleukin-1	0.0400373	4
BP	GO:0002263	cell activation involved in immune response	0.0402552	6
BP	GO:0043281	regulation of cysteine-type endopeptidase activity involved in apoptotic process	0.040416	5
BP	GO:0071277	cellular response to calcium ion	0.0410718	3
BP	GO:0035774	positive regulation of insulin secretion involved in cellular response to glucose stimulus	0.0413168	2
BP	GO:0061351	neural precursor cell proliferation	0.0417814	4
BP	GO:0034103	regulation of tissue remodeling	0.042285	3
BP	GO:2000117	negative regulation of cysteine-type endopeptidase activity	0.042285	3
BP	GO:0002683	negative regulation of immune system process	0.042346	8
BP	GO:0010631	epithelial cell migration	0.0424317	7
BP	GO:0016202	regulation of striated muscle tissue development	0.0434259	2
BP	GO:0031646	positive regulation of nervous system process	0.0434259	2
BP	GO:0032570	response to progesterone	0.0434259	2
BP	GO:0051954	positive regulation of amine transport	0.0434259	2
BP	GO:0071542	dopaminergic neuron differentiation	0.0434259	2
BP	GO:1905332	positive regulation of morphogenesis of an epithelium	0.0434259	2
BP	GO:2000177	regulation of neural precursor cell proliferation	0.043516	3
BP	GO:0016331	morphogenesis of embryonic epithelium	0.0435681	4
BP	GO:0090132	epithelium migration	0.0440442	7
BP	GO:0070507	regulation of microtubule cytoskeleton organization	0.0444774	4
BP	GO:0070997	neuron death	0.0445904	7
BP	GO:0031110	regulation of microtubule polymerization or depolymerization	0.0447649	3
BP	GO:0051592	response to calcium ion	0.0453973	4
BP	GO:0002385	mucosal immune response	0.0455743	2
BP	GO:0007094	mitotic spindle assembly checkpoint signaling	0.0455743	2
BP	GO:0071173	spindle assembly checkpoint signaling	0.0455743	2
BP	GO:0071174	mitotic spindle checkpoint signaling	0.0455743	2
BP	GO:2000279	negative regulation of DNA biosynthetic process	0.0455743	2
BP	GO:0090130	tissue migration	0.0468188	7
BP	GO:0042445	hormone metabolic process	0.0469583	5
BP	GO:0045638	negative regulation of myeloid cell differentiation	0.0473157	3
BP	GO:0048477	oogenesis	0.0473157	3
BP	GO:0060485	mesenchyme development	0.0476802	6
BP	GO:0031577	spindle checkpoint signaling	0.0477612	2
BP	GO:0032506	cytokinetic process	0.0477612	2
BP	GO:1901861	regulation of muscle tissue development	0.0477612	2
BP	GO:0048705	skeletal system morphogenesis	0.0484929	5
BP	GO:0072080	nephron tubule development	0.0486175	3
BP	GO:0032094	response to food	0.0499857	2
BP	GO:0045841	negative regulation of mitotic metaphase/anaphase transition	0.0499857	2
CC	GO:0030017	sarcomere	3.84424e-06	11
CC	GO:0030016	myofibril	9.10889e-06	11
CC	GO:0043292	contractile fiber	1.25444e-05	11
CC	GO:0016324	apical plasma membrane	3.30861e-05	13
CC	GO:0005819	spindle	6.32535e-05	13
CC	GO:0045177	apical part of cell	0.000182746	13
CC	GO:0043020	NADPH oxidase complex	0.000250908	3
CC	GO:0035580	specific granule lumen	0.000251527	5
CC	GO:0000779	condensed chromosome, centromeric region	0.000355389	7
CC	GO:0031672	A band	0.000385086	4
CC	GO:0030496	midbody	0.000441577	8
CC	GO:0000775	chromosome, centromeric region	0.000472351	8
CC	GO:0042581	specific granule	0.000668084	7
CC	GO:0000922	spindle pole	0.000954311	7
CC	GO:0005581	collagen trimer	0.00119633	5
CC	GO:0000776	kinetochore	0.00143688	6
CC	GO:0031430	M band	0.00147289	3
CC	GO:0000793	condensed chromosome	0.00181589	8
CC	GO:0062023	collagen-containing extracellular matrix	0.00182836	11
CC	GO:0005874	microtubule	0.0019671	11
CC	GO:0072686	mitotic spindle	0.00360572	6
CC	GO:0005882	intermediate filament	0.00379839	7
CC	GO:0034358	plasma lipoprotein particle	0.00424934	3
CC	GO:1990777	lipoprotein particle	0.00424934	3
CC	GO:0045171	intercellular bridge	0.00488567	4
CC	GO:0032994	protein-lipid complex	0.00533177	3
CC	GO:0045120	pronucleus	0.00601949	2
CC	GO:0005788	endoplasmic reticulum lumen	0.00808222	8
CC	GO:0045111	intermediate filament cytoskeleton	0.00952527	7
CC	GO:0005604	basement membrane	0.0115311	4
CC	GO:0045095	keratin filament	0.0115311	4
CC	GO:0045178	basal part of cell	0.0134217	7
CC	GO:1904724	tertiary granule lumen	0.0137692	3
CC	GO:0098687	chromosomal region	0.0146141	8
CC	GO:0005922	connexin complex	0.0154521	2
CC	GO:0005875	microtubule associated complex	0.0160491	5
CC	GO:0005865	striated muscle thin filament	0.0168967	2
CC	GO:0071682	endocytic vesicle lumen	0.0183964	2
CC	GO:1990204	oxidoreductase complex	0.0192914	4
CC	GO:0036379	myofilament	0.0232155	2
CC	GO:0034364	high-density lipoprotein particle	0.0249249	2
CC	GO:0001725	stress fiber	0.027007	3
CC	GO:0097517	contractile actin filament bundle	0.027007	3
CC	GO:0005876	spindle microtubule	0.0279976	3
CC	GO:0034774	secretory granule lumen	0.0283518	7
CC	GO:0060205	cytoplasmic vesicle lumen	0.0296061	7
CC	GO:0031983	vesicle lumen	0.0304628	7
CC	GO:0009925	basal plasma membrane	0.030515	6
CC	GO:0005881	cytoplasmic microtubule	0.0310841	3
CC	GO:0005921	gap junction	0.0341974	2
CC	GO:1990752	microtubule end	0.03619	2
CC	GO:0032432	actin filament bundle	0.0366084	3
CC	GO:0005911	cell-cell junction	0.0373783	9
CC	GO:0042641	actomyosin	0.0377697	3
CC	GO:0005791	rough endoplasmic reticulum	0.0389498	3
CC	GO:0031674	I band	0.0401253	4
CC	GO:0097431	mitotic spindle pole	0.0424263	2
MF	GO:0048018	receptor ligand activity	3.41876e-06	17
MF	GO:0030546	signaling receptor activator activity	4.24691e-06	17
MF	GO:0045236	CXCR chemokine receptor binding	2.05065e-05	4
MF	GO:0005201	extracellular matrix structural constituent	3.57291e-05	9
MF	GO:0042379	chemokine receptor binding	5.78847e-05	6
MF	GO:0005125	cytokine activity	7.61533e-05	10
MF	GO:0016175	superoxide-generating NAD(P)H oxidase activity	9.22598e-05	3
MF	GO:0008009	chemokine activity	9.28121e-05	5
MF	GO:0004869	cysteine-type endopeptidase inhibitor activity	0.000176357	5
MF	GO:0008017	microtubule binding	0.000243792	10
MF	GO:0035259	glucocorticoid receptor binding	0.000272236	3
MF	GO:0050664	oxidoreductase activity, acting on NAD(P)H, oxygen as acceptor	0.000337957	3
MF	GO:0020037	heme binding	0.000338139	7
MF	GO:0046906	tetrapyrrole binding	0.000514026	7
MF	GO:0030020	extracellular matrix structural constituent conferring tensile strength	0.000573816	4
MF	GO:0015631	tubulin binding	0.000836101	11
MF	GO:0008201	heparin binding	0.000973694	7
MF	GO:0005179	hormone activity	0.0010196	6
MF	GO:0005126	cytokine receptor binding	0.00105327	9
MF	GO:0005539	glycosaminoglycan binding	0.00148695	8
MF	GO:0004866	endopeptidase inhibitor activity	0.00155496	7
MF	GO:0001664	G protein-coupled receptor binding	0.00189031	9
MF	GO:0030414	peptidase inhibitor activity	0.00193222	7
MF	GO:0061135	endopeptidase regulator activity	0.00237689	7
MF	GO:0005506	iron ion binding	0.00300894	6
MF	GO:0001228	DNA-binding transcription activator activity, RNA polymerase II-specific	0.00349686	11
MF	GO:0001216	DNA-binding transcription activator activity	0.00386255	11
MF	GO:0003777	microtubule motor activity	0.00399929	4
MF	GO:0008083	growth factor activity	0.00424861	6
MF	GO:0003774	cytoskeletal motor activity	0.00438867	5
MF	GO:0061134	peptidase regulator activity	0.00602728	7
MF	GO:0016712	oxidoreductase activity, acting on paired donors, with incorporation or reduction of molecular oxygen, reduced flavin or flavoprotein as one donor, and incorporation of one atom of oxygen	0.00618289	3
MF	GO:0003779	actin binding	0.00876868	10
MF	GO:0002020	protease binding	0.00886727	5
MF	GO:0005523	tropomyosin binding	0.00959736	2
MF	GO:0036122	BMP binding	0.00959736	2
MF	GO:0043395	heparan sulfate proteoglycan binding	0.0108106	2
MF	GO:0005178	integrin binding	0.0115093	5
MF	GO:0005229	intracellular calcium activated chloride channel activity	0.0120877	2
MF	GO:0008301	DNA binding, bending	0.0120877	2
MF	GO:0016755	aminoacyltransferase activity	0.0120877	2
MF	GO:0061778	intracellular chloride channel activity	0.0120877	2
MF	GO:0004601	peroxidase activity	0.0120932	3
MF	GO:1901681	sulfur compound binding	0.0125635	7
MF	GO:0004879	nuclear receptor activity	0.0127469	3
MF	GO:0098531	ligand-activated transcription factor activity	0.0127469	3
MF	GO:1901618	organic hydroxy compound transmembrane transporter activity	0.0134205	3
MF	GO:0004867	serine-type endopeptidase inhibitor activity	0.0135697	4
MF	GO:0016684	oxidoreductase activity, acting on peroxide as acceptor	0.0148276	3
MF	GO:0004497	monooxygenase activity	0.0155141	4
MF	GO:0005243	gap junction channel activity	0.0162895	2
MF	GO:0051015	actin filament binding	0.0165717	6
MF	GO:0008028	monocarboxylic acid transmembrane transporter activity	0.017089	3
MF	GO:0017134	fibroblast growth factor binding	0.0193871	2
MF	GO:0004222	metalloendopeptidase activity	0.020506	4
MF	GO:0070330	aromatase activity	0.0227103	2
MF	GO:0002039	p53 binding	0.024012	3
MF	GO:0042974	retinoic acid receptor binding	0.0244536	2
MF	GO:0003785	actin monomer binding	0.0299966	2
MF	GO:0005184	neuropeptide hormone activity	0.0319449	2
MF	GO:0017147	Wnt-protein binding	0.0319449	2
MF	GO:0022829	wide pore channel activity	0.0319449	2
MF	GO:0008237	metallopeptidase activity	0.0333818	5
MF	GO:0051427	hormone receptor binding	0.0380766	2
MF	GO:0070851	growth factor receptor binding	0.0436832	4
MF	GO:0042805	actinin binding	0.0446164	2
MF	GO:0043394	proteoglycan binding	0.0446164	2
MF	GO:0016922	nuclear receptor binding	0.0465703	4
MF	GO:0005109	frizzled binding	0.0468823	2
MF	GO:0016209	antioxidant activity	0.0469675	3
MF	GO:0005501	retinoid binding	0.0491895	2
MF	GO:0019840	isoprenoid binding	0.0491895	2
MF	GO:0016651	oxidoreductase activity, acting on NAD(P)H	0.0496952	3
MF	GO:0048306	calcium-dependent protein binding	0.0496952	3
MF	GO:0004175	endopeptidase activity	0.049765	8
