# Supplementary material for: Integrating single-cell and bulk RNA sequencing to predict prognosis and immunotherapy response in prostate cancer
Source: Sci Rep. 2023 Sep 20;13:15597. doi: 10.1038/s41598-023-42858-9 (PMC10511553; doi:10.1038/s41598-023-42858-9)
Supplement: Supplementary file 7 — Supplementary Table S6. [file 41598_2023_42858_MOESM7_ESM.xlsx]

## Sheet: Sheet1
ID	Description	pvalue	Count
hsa04657	IL-17 signaling pathway	7.58628e-05	7
hsa05146	Amoebiasis	0.000127511	7
hsa04512	ECM-receptor interaction	0.00287566	5
hsa05323	Rheumatoid arthritis	0.00365445	5
hsa05150	Staphylococcus aureus infection	0.00418873	5
hsa04061	Viral protein interaction with cytokine and cytokine receptor	0.00498522	5
hsa04668	TNF signaling pathway	0.00862187	5
hsa04918	Thyroid hormone synthesis	0.00955294	4
hsa05134	Legionellosis	0.0253809	3
hsa04972	Pancreatic secretion	0.0267045	4
hsa04974	Protein digestion and absorption	0.0275552	4
hsa05120	Epithelial cell signaling in Helicobacter pylori infection	0.0428832	3
hsa04060	Cytokine-cytokine receptor interaction	0.0453689	7
